# Supplementary material for: Distal nucleotides affect the rate of stop codon read‐through
Source: Quant Biol. 2023 Mar 1;11(1):44–58. doi: 10.15302/J-QB-022-0298 (PMC12807244; doi:10.15302/J-QB-022-0298)
Supplement: Supplementary file 2 — Supplementary Information [file QUB2-11-44-s001.xls]

## Sheet: TGA
Chromosome	GeneID	TranscriptID	RPKM	SC pos. (ann)	9nt context	2nd SC pos.	9nt context	3rd SC pos.	9nt context	1st extension	2nd extension	SCR rate (x1000)	Density in the extension	Coverage size (nt)	Transcript Sense	Jungreis	Dunn
2L	FBgn0067779	FBtr0306538	14508	1008	CGCTGAGAT	26	CTCTAAGAT	60	AAATAAGTC	DMLYILHIKYVVLFWKILNTYFTSL	DAHVIVYNVYSHLKTSIVVLTLLKAMAGVYTRK	53	277	74	fw	0	-2
2L	FBgn0005278	FBtr0089430	31	409	AACTGACTA	35	ACGTAATTT	62	CTCTAACTT	LDAEALQPQSPYAKRSKLSLYSSASKLTDTQAPT	FLVSFLKPKVRGEGGIGLPTLMGFLL	63	2843	121	fw	0	-2
2L	FBgn0263933	FBtr0078055	183	701	TTCTGATTG	12	TATTGAGCC	16	GCTTAAAAT	LPEQPQLDFVY	ANA	7	466	76	fw	0	0
2L	FBgn0031256	FBtr0078060	85	355	CTGTGAATA	8	CAATAAAAG	16	CTCTAGTTT	IPMFHPQ	KCSPAVL	110	0	19	fw	0	-2
2L	FBgn0031285	FBtr0301908	312185	320	GCCTGAGCT	25	ACTTAGAAT	69	CCCTAGTAA	ALEEEEDLLSYNTHMITQPKQIIT	NRFIHTQSHAYKSRSGYHWLAGHTPTPGGYIIIGQASLANYRP	8	656	131	fw	0	-2
2L	FBgn0015521	FBtr0273293	122	82	AAGTGAGTT	12	CACTAATCG	32	TTTTGATTT	VCARIPGMDIH	SRIFRLAGTSKRGVPIARF	300	14102	73	fw	0	-2
2L	FBgn0031492	FBtr0077648	69	807	GAGTGACCA	6	CGTTGAGTC	22	GCTTAAGGA	PADRR	VKADIDIVWHSLALA	28	379	61	fw	0	-2
2L	FBgn0031603	FBtr0077438	134	119	AAGTGAGGC							21	703	50	fw	0	-2
2L	FBgn0031683	FBtr0079019	66	324	TGGTGACCA	63	AGATGAAAC			PVVNNYCPNQDKRSLLQQQKQQQQYEDRLKRFVGNIVPHPHNIQIRTYYILVYILLSVWCFR		12	324	226	fw	1	1
2L	FBgn0031768	FBtr0079183	13	297	TTGTGATGT	18	TGCTAAATC			CRSGLLRQKANVLPVLC		22	412	26	fw	0	-2
2L	FBgn0031836	FBtr0079291	112	389	AGTTGAGCG	4	TTCTAGAAA	10	GGCTAGCAC	ALF	KPVLG	20	494	52	fw	0	-2
2L	FBgn0028467	FBtr0079297	37	994	AGTTGAGGT	17	AGTTAGCTC	54	TTTTAAAAT	GSSEPAAAGSVAQPKS	LHGDSVVRAIINVFLFIRIPVIHGGMCMCSFIISGF	55	256	73	fw	0	0
2L	FBgn0085339	FBtr0112506	71	75	TATTGAGCC	15	TTATAGCCT	19	GATTAGTTA	AKAASAVIDIFTYL	PSD	80	820	218	fw	0	-2
2L	FBgn0032014	FBtr0079598	195	327	CTCTGAGTC	15	ATTTAGTAG	16	TAGTAGTGG	VRRLETFRIFVQII		6	223	78	fw	0	-2
2L	FBgn0043002	FBtr0100268	676921	129	GAGTGATTA	29	CATTAAACA	31	ACATAGGCA	LRIGETIRINYPLQSLRTKLVLSINKKH	T	9	1829	107	fw	0	-2
2L	FBgn0259482	FBtr0079983	161	221	GATTGAAAG	2	AAGTAATTC	19	AAATAAGCG	K	FVLDCDVNMYCLLQNK	9	214	67	fw	0	-2
2L	FBgn0032214	FBtr0079987	65	263	AATTGAATT	7	TTCTAGATT			IALSSF		8	267	21	fw	0	0
2L	FBgn0052831	FBtr0091682	33473	306	GGGTGAGGT	13	TACTAGATC	45	CCCTAGCCC	GSSPRNGLDFFY	ISGRRTNHVTWNRTATNPDRELLSKKVEMPP	10	282	75	fw	0	-2
2L	FBgn0032358	FBtr0080212	30238	289	GACTGAATA	7	TACTGAACT	38	GGGTAATTA	IRNQNY	TILSDQTAVIGKADKGSLSSISINVKLLPG	10	574	37	fw	0	1
2L	FBgn0001086	FBtr0080833	680231	527	CGTTGATAT	29	GACTAGACA	34	TCTTGAATG	YAQTFRTVFTPLIAKFKLQYLLLVCFPD	TIIS	15	1420	115	fw	0	-1
2L	FBgn0028506	FBtr0080836	66	127	GCCTGATTC	9	GGATAGTGG	17	ATTTAGTAA	FGVWTPGG	WFSSTSI	4	589	45	fw	0	-2
2L	FBgn0086442	FBtr0081142	20	1050	TACTGAACG	50	TATTGATCA	74	AATTAATGT	TAVTETKEKQRRQDQQQFKQQPKWLVYIHTQNKHTLTLPCHVQIEIIIY	SQTKFTSSFLIGSSSASSQHATN	80	251	77	fw	0	-2
2L	FBgn0032859	FBtr0346418	4	302	GATTGATGT	6	ATTTAGTTG	15	AAATAAATT	CVQYI	LFLYKYKK	14	327	169	fw	0	-2
2L	FBgn0000251	FBtr0081412	8	428	ATGTGACAC	60	GCTTAACCC	132	GTGTAGTAG	HDHSCYAASGDSNNYMEPHHPLLGGSERGGVGGVGGVGGGGGQPCDVSFSAPALALDLA	PLGRAVRLFRPNRKVNRQPDEWRTWRPLHLEYCTLLIFVIVYSWFRHAPESSQLNKSYIILVLCLFFVQRV	57	1120	201	fw	0	-2
2L	FBgn0051673	FBtr0339562	8	326	TACTGAGAA	47	GTTTAATTG	51	AAGTGAATA	EHAKFEWKKLYLYPTRIGKSILKNDIKHINVELVNRNYNGLIFFLV	LNK	66	1159	184	fw	0	-2
2L	FBgn0032916	FBtr0081465	59	348	CTGTGATCC	21	TTGTGATTT	23	TTTTGATAA	SPSVAHSTLSPALVSCFVIL	F	6	213	49	fw	0	-2
2L	FBgn0020305	FBtr0078030	103	346	AGCTGATAG	1	---TAGTTT	4	TCCTAGTTT		FS	12	6987	103	rv	0	-2
2L	FBgn0250786	FBtr0077674	47732	1884	ACCTGAGGA	42	CGTTAAGCG	44	GCGTAGCTC	GVSSGGRLSIVHKTLRLKPGWRAIVSWPATRHSKTNPHTVR	A	8	927	40	rv	0	-2
2L	FBgn0000721	FBtr0301399	65	895	TTCTGAGGA	8	TCCTAGACG			GESEPVS		6	558	37	rv	0	-2
2L	FBgn0041150	FBtr0077397	131	804	CATTGATGA	1	---TGAAGG	24	ACCTAACGG		RAPMDEGVDCVDSQQGALYLVT	11	368	184	rv	0	-2
2L	FBgn0028694	FBtr0079027	420682	309	AAGTGAATT	20	AGCTAAACG	23	TATTAACTG	IYAFALLKPISLHTHKSLS	TY	28	1215	93	rv	0	1
2L	FBgn0031739	FBtr0332037	36377	316	CCATGATCC	12	GTCTAATTC	28	TTATAATTT	SRLLAPRDTDV	FTRRTKQQHSEPKIL	4	311	53	rv	0	-2
2L	FBgn0025777	FBtr0079307	3	398	ACTTGAGAC	137	AATTAGAGA	149	AGGTAGAGA	DTELAFMRKVSVQEQTTMINTTTTSSTTTGSTTSKRYLSNFPTAEAESTLSNVTSIHTQLQSSLYETQNMPQLKALDKHSALLQELHQRQAAPRRNSASAEAAAAGSGGAKTATILVSKSKTKTGLPLLLKNSINN	RNPKKKNKYRR	17	525	103	rv	0	-2
2L	FBgn0031882	FBtr0309323	36	224	GGCTGAGCA	5	AACTGAACT	9	AGCTGAGCA	AAAN	TGS	20	295	57	rv	0	-2
2L	FBgn0032005	FBtr0079631	18	450	GCCTGAGAC	10	GAATAGAAG	42	GTTTAATTG	DGEPEVDKE	KDESPAHCLHTPLKRKPHRLHTSGRRSKSIV	73	236	109	rv	0	-2
2L	FBgn0032138	FBtr0079848	173	628	AAGTGAGCG	13	ATTTAGGTT	15	GTTTAAATA	AKSLLGGICVLI	V	46	369	66	rv	0	0
2L	FBgn0085212	FBtr0112376	142	144	ACTTGACCA	18	CATTAAGAC			PSIYIALKAFIFISYKH		24	386	68	rv	0	1
2L	FBgn0025700	FBtr0079900	165	191	AACTGAGCG	14	TCGTAATGT	45	GCATAGAAA	ANVQPCHPMFMYS	CKALQEISWYSGLVLHPPTPVPLAFPAVRA	4	300	54	rv	0	-2
2L	FBgn0051875	FBtr0079973	15	162	AGATGATGC	9	AATTAATCC	32	CATTGACCA	CFESAFVN	SHMDCIFQAHGYLDYDSIQAIH	175	4274	61	rv	0	-2
2L	FBgn0032242	FBtr0080047	248758	757	GTTTGAGTG	14	GAGTAAAAA			VVNHKQIAFLKVE		7	216	76	rv	0	1
2L	FBgn0015320	FBtr0080116	19	233	ACATGATGC	36	TATTAAAGT	78	TTGTAAAAA	CVSFGNVHVPQTENCNNRNENSHLATEKVYFINIY	STITTKLTVTTTVTRKATANSQSIQSNLNSVYIYITLIQKL	15	594	119	rv	0	0
2L	FBgn0024227	FBtr0080180	113177	330	AATTGACTG	19	GTTTAATAA	20	TAATAAACG	LVSSLHCVTTYFRFYFYV		24	791	74	rv	0	1
2L	FBgn0053129	FBtr0080170	25	238	AAATGATTT	2	TTTTAAGCG	48	CTATAAGTC	F	ASGTLTSRTATSSAAAADANRIRVIVNSEGSPNFSQKVKKPENVL	20	925	22	rv	0	-2
2L	FBgn0032329	FBtr0080162	2	342	TCATGAGTT							15	2825	127	rv	0	-2
2L	FBgn0032400	FBtr0080306	902756	70	AACTGATGC	15	AAGTAACGG	87	TTATAATTT	CRASTEAVEQERKK	RGRAERRKEIFEFKRKAKAKERRKRRTSSSFAGRKERKTKASWKYTLHLYCALAFHAALNFVNIIIILFRL	12	24184	460	rv	0	-2
2L	FBgn0032429	FBtr0333093	9	81	AAATGAGAT	3	CCGTAGCGC	19	CATTAGATA	DP	RWHGHAHSESASQYH	15	461	219	rv	0	-2
2L	FBgn0022069	FBtr0080473	213660	688	CTGTGACAA	4	GTCTAGTGG	17	GATTAATTT	QSV	WQRLGLGQDEED	5	528	124	rv	0	-2
2L	FBgn0032514	FBtr0080470	85785	511	CTGTGATAC	39	GTCTAGACT	52	TTGTAACTA	YAVAKYNDASPTTLCNLTFCITINCIRSVQFTISLNVV	TIEYFIECMRIL	19	355	87	rv	0	-2
2L	FBgn0010382	FBtr0080774	117	710	CCCTGAGAG	34	TGTTAAGTG	39	TATTAGTTG	EIRLTALGHHPLTLTTPAQTVYVKCFLYLNYFC	VKSY	13	1043	107	rv	0	-2
2L	FBgn0000250	FBtr0080845	302537	501	GCCTGAATG	10	ATTTAGACT	19	GATTAACAC	MPIQSVHTI	TKHKHTYD	16	988	124	rv	0	-2
2L	FBgn0086707	FBtr0081088	142	1331	AGCTGAATC	9	ACGTGACCA	19	TGTTAAATA	IWRLDNVT	PTKADEYLC	20	1222	55	rv	0	0
2L	FBgn0032783	FBtr0081208	225381	325	AAGTGATCT	23	CATTAAGCC	31	AGTTAAGCA	SVATGLVLLVIINSTRFHTSSH	AHVERYS	6	603	49	rv	0	-2
2L	FBgn0003141	FBtr0089395	143	169	GATTGAACA	9	GCCTAACGA	13	TTTTGATTG	TFEDCDIA	RIF	11	227	120	rv	0	-2
2L	FBgn0032847	FBtr0081340	357947	137	AAATGACAG	16	ACCTAGCAG	32	CTCTAAGCT	QRSKKATPNPGISQT	QLAPRCELFLMSLIL	26	747	103	rv	0	0
2R	FBgn0040005	FBtr0111291	80	379	AGCTGATTA	2	TTATAAAAG	4	AAGTAACTG	L	K	3	254	44	fw	0	-2
2R	FBgn0264959	FBtr0335275	165	518	TACTGATAA	1	---TAAATG	17	AATTAAGAC		MLFEVTDVASSRDEN	8	343	55	fw	0	-2
2R	FBgn0261385	FBtr0088911	162	1213	CACTGACCC	14	CAATGACCA	27	TTTTAAGTT	PADPLQFCQQHGQ	PQTGGLLTVFSF	28	516	98	fw	0	0
2R	FBgn0033247	FBtr0088860	4	355	CACTGATCT	4	TCTTAATTG	6	TTGTAAGAG	SCS	L	0	424	51	fw	0	-2
2R	FBgn0028836	FBtr0088742	266900	279	AAGTGAGAT	31	ACCTGAGGG	76	AAATAACAA	DEDGRADEESEAGSNGASRRPRSQATPRGT	GAETARLSEKLASQLIPSKLSSIHQIKAVLVKDSIISIKLIANK	15	705	139	fw	0	0
2R	FBgn0050359	FBtr0088749	144	631	CGATGAGTT	6	TGCTAGTTA	14	CAATAAAGT	VPTIC	LIIKYSQ	8	370	58	fw	0	0
2R	FBgn0021825	FBtr0088641	77416	381	AAATGAGTG	8	TATTAAATA	20	CTATAATAA	VDAYHAY	INIAYIYERYL	28	437	86	fw	0	0
2R	FBgn0028955	FBtr0088581	44	81	GCTTGAAGA	16	TCCTGATCC	97	GCTTGATCT	RLTDDCGSEHQSDES	SVSKVTCSYIYISDTLLGTSERCHWQQPPFALLHHLHWTSPVFSDTSYLFTILHKTFIVRAVRSIPSPPPSIWTPSQSWA	3	327	40	fw	0	-2
2R	FBgn0050000	FBtr0088463	103065	229	AACTGATTT	7	GACTGATTT	18	TTTTAAAAC	FLFDFD	FLCSLHLLGF	5	183	71	fw	0	1
2R	FBgn0033465	FBtr0088384	18	605	ATGTGAAAG	26	TTATGATTC	38	TTGTAAGAA	KDNYRSQSVYRNCISLVFKVENLNL	FGIKPKVAIKL	14	379	47	fw	0	0
2R	FBgn0033527	FBtr0088273	226020	162	ACGTGATAG	1	---TAGAGA	3	AGATAGAGA		R	11	528	58	fw	0	-2
2R	FBgn0263102	FBtr0088276	5	1047	AGTTGAGAA	80	CGTTGAGAG	127	CAGTAGTCA	ESLHAATLMGSTGGGGGGGVGGVAASTSDGTAASSTPFASISALVSGPSSAPPPPVTASGSSAVSGGTSKRKKANKQKR	EQEDDQPHRELETIAGVARPEDIKFRFNCKHWKRKLRQFHLLLSKQ	90	928	217	fw	0	-2
2R	FBgn0033551	FBtr0088223	241811	206	CTTTGAGAC	4	ACCTGACCG	17	TCATAGTTC	DVT	PKICHLATHKRS	16	740	90	fw	0	-2
2R	FBgn0033665	FBtr0088038	10	342	TCGTGAGGA	14	TCATAATCT	55	GCGTAGAGT	GTNGSPSPASQIS	SSAKLKDSTVLNAKLCCLVNRSMLCTNLRTSPKRESNNLA	16	237	37	fw	0	-2
2R	FBgn0033683	FBtr0333061	77	100	GGGTGAAGT	14	CTTTAAACT			SDQSGECHRDHGL		15	442	169	fw	0	-2
2R	FBgn0027356	FBtr0087828	12	603	ATCTGAAGC	21	CCATAAAAA	61	CGGTAACTG	SDKLGNNWASNEPSATSDQP	KSLRTEVQIQIQTFGQIFFVSAAFAFVQLINSCFVKCIR	76	180	62	fw	0	0
2R	FBgn0033781	FBtr0087788	8	133	GCTTGAGTG							85	1852	47	fw	0	-2
2R	FBgn0011763	FBtr0087740	119	446	GATTGAGCT	47	GGTTAGTCA	74	CAATGAGAC	ADGAAVIVPAMADADTDADGGADADAEDTFSFTFINALLGLPRPPG	SGAALHSNPLHTQSDPPTQLVLFTSQ	25	496	136	fw	0	0
2R	FBgn0265177	FBtr0339085	248009	81	AACTGAAGG	15	TATTAATGT	38	AATTAAAAA	RGSQSMLLIKYNTY	CHICCRRLGLSHMFSVNYTSSN	18	671	90	fw	0	-2
2R	FBgn0011260	FBtr0087090	213	725	GTCTGATAT	19	TTTTAGTTA	32	GAATAAAAA	YHEESIALKMPSSSSNQF	LIESEEDNNNAE	9	1703	193	fw	0	-2
2R	FBgn0010620	FBtr0086909	22	297	CTCTGAGAC	12	TTATAATGT	107	CATTGAATA	DEKGSPTNYLL	CQDEELELVLSGIHHTTQYTICLAISTKSHLLTKQVFNYYPLRERATNDGRVNGYDGAPTLGISIHCTTYAYSSNSNIANSDWQCCPGSLNNFH	8	243	41	fw	0	-2
2R	FBgn0034215	FBtr0345803	2	290	ATGTGACGA	71	CAGTAAATA	79	AACTAAAAA	RFIKLCHEITEETLIRRKIYVPPLYQQFHKKRGPRVHSISITYELDPKDKRQPVKTPLKCETVTSASASQ	IYTYVCN	19	328	123	fw	0	-2
2R	FBgn0028953	FBtr0086922	4	513	TGTTGACAC	64	GTATAGCTT	66	CTTTAAGAT	HRRPEQPGCGQGLEHLTAMAVVQADNDRVPEPDPRSRRSSASVRGRRAKEENLYIQFNLTFCV	L	6	415	169	fw	0	-2
2R	FBgn0050109	FBtr0340271	34	89	AGTTGACCC	39	GCCTAGGTC	50	GTTTAGTTC	PVTQLQHPGNGIESTVGQNPGHNDLTGNQRRHQSGGTA	VYQVPEAALV	55	449	65	fw	0	-2
2R	FBgn0085224	FBtr0112388	41	284	CTGTGACCA							99	452	103	fw	0	-2
2R	FBgn0034335	FBtr0086669	196532	225	AAGTGAAAC	2	AACTAAACT	6	ATTTAAATA	N	TYI	12	325	58	fw	0	-2
2R	FBgn0034534	FBtr0086230	105629	133	TGCTGAACG	25	AACTAAAGT			TIAQSHSCFCQNYNKPKTEKNTCN		22	322	124	fw	0	0
2R	FBgn0021872	FBtr0310044	19	308	GCCTGAATG	14	GCCTAAATG	19	TGTTGAAGA	MLSRNRKPSTRSA	MCRC	14	340	90	fw	0	-2
2R	FBgn0026582	FBtr0071573	72	377	CCGTGATTC	7	TCATAGCGT	9	CGTTAATAA	FIVQYS	R	10	172	64	fw	0	0
2R	FBgn0034650	FBtr0071666	138	342	ATTTGATTA	5	ATGTGAATG	9	TTTTAAATT	LGSM	MRF	4	217	104	fw	0	-2
2R	FBgn0265192	FBtr0339099	106832	282	TTGTGAGTT	11	ACTTGAAAC	41	AACTAAAGA	VPAASNPSKT	NGTQNIHLVTGFYLNINIKRNERIGMENN	14	538	130	fw	0	-2
2R	FBgn0016053	FBtr0112519	38	72	TTCTGACTG	10	TTGTGATAT	13	TTGTAAATT	LDLPKANLL	YL	59	512	236	fw	0	0
2R	FBgn0261564	FBtr0302766	5	436	TACTGAAGA	50	ACCTAAGTT	54	GATTAGTTG	RWLPSSIQILSEQSDFTHSAKHLHFITLTLSPTSSYIFVSIMYFNYVYT	VSD	169	4911	194	fw	0	-2
2R	FBgn0013548	FBtr0072085	91	770	GATTGACGC	25	ATGTAGATA	37	TGGTAACCA	RGASSHSTIIALVVLSGHCLSYFM	IVGCIYRGTSW	26	541	88	fw	0	1
2R	FBgn0022708	FBtr0072163	165	241	TTATGATTT	6	CAATGATCA	53	TTCTAAAGT	FVPAQ	STTDNCLLTIYFETHTTFKPKVIVASGNPEQTKLPLQVDYFPCTDF	22	531	126	fw	0	0
2R	FBgn0035044	FBtr0072323	46	209	CTGTGAGAT	12	TTATAAAGC	18	TTATAAAAC	DSPSCLNICLL	SQLHL	54	216	49	fw	0	1
2R	FBgn0262117	FBtr0111268	373779	1069	GACTGACAA	25	CAATAAAAA	28	TTATGAATT	QWECHSLISYFSDKELKADFEISQ	KL	9	325	83	rv	0	1
2R	FBgn0033017	FBtr0086094	1070457	302	TCCTGATTT	8	ATATGATTG	17	GATTAAAAA	FTKLYYI	LTLFFIND	4	40875	119	rv	0	0
2R	FBgn0033232	FBtr0088888	63	203	TTATGAAAT	29	TCGTAGCTA	35	TTGTAGATT	NSRHMHTPKIRLVAPPFPTLLIRTCLVS	LFNAL	28	292	101	rv	0	1
2R	FBgn0033233	FBtr0309844	10	490	GATTGAGGA	33	TGGTAAATT	42	ACATGACGA	GFQMWHCLLAVFDLLVRFSRRSNQRSSSDILW	IFIHFKRT	7	219	81	rv	0	-2
2R	FBgn0033236	FBtr0088880	59707	438	GACTGAGCT	17	ATTTGATAT	38	AACTGAGAT	AGKPKNRTGRERGQSI	YNFFYRQPHKRIHSGGDGAN	10	493	137	rv	0	-2
2R	FBgn0040778	FBtr0088826	7	93	TCCTGAAAA	33	GATTAGCCG	115	TTCTAATAA	KQTLRRRYHKRNHDLRRRIRQNQKCEPDSDWD	PISWYQCCISFICNVYLNERNIKPNRFWLSAVSCVLSALMRLFSACIAPRNASLLNRNVLVDIPLEKYGSKISPHVAFKWF	0	0	19	rv	0	-2
2R	FBgn0260398	FBtr0300658	34	378	TCCTGAATA	26	GATTGATAT	35	TCATAGATA	IYIYICVIFSLFASSFDCKIAQGVD	YFVLVKYS	34	1632	178	rv	0	-2
2R	FBgn0027561	FBtr0302498	18	750	GATTGAAGG	26	AAATAGCTA	43	AAATAACCC	RDTAGQITCIKYDTKISVIDRLCCK	LGEIGKIKDGRAMTVK	78	218	68	rv	0	-2
2R	FBgn0002567	FBtr0089934	14	389	TGCTGACCT	15	GTTTAAGAG	35	TGTTAGAAG	PGTEVRRLLFPFPV	ERVSTQKRHVPTSTPCSCC	20	878	27	rv	0	-2
2R	FBgn0053774	FBtr0091775	956427	41	AAATGATGT	9	GACTAATAT			CRMFPLTD		18	25606	131	rv	0	-2
2R	FBgn0085436	FBtr0112674	45	2221	AACTGAGAA	21	CAGTAGCTG	41	CATTGAATT	ENATVRRFCLEVCARPRRRQ	LPGQHTTTTTHNTTQYSVH	29	247	122	rv	0	0
2R	FBgn0033571	FBtr0331935	207344	211	TGCTGATCC	8	TTTTAAGAA	30	CAGTAAGTT	SWTYELF	ETYDLRKRQRVVHFNKSQSFQ	1	228	36	rv	0	-2
2R	FBgn0259238	FBtr0299853	218694	66	AACTGAAGG	9	CATTGACGT	32	GACTAAATC	RRWRRGYH	RSALSGPETFHLVNQYNRPVND	26	1231	138	rv	0	0
2R	FBgn0020370	FBtr0344199	4	1355	TTCTGAGCA	22	AACTAATGT	30	GAATAAATG	ALSDRIRNKYSRFEAIIVLYN	CNPYVYE	3	538	42	rv	0	-2
2R	FBgn0020620	FBtr0330627	72	547	GGATGACTA	15	ACCTAGTTC	25	CTTTGATTA	LAKQKAAANRSGIT	FLVLAVVCL	277	517	66	rv	0	-2
2R	FBgn0027783	FBtr0087461	82	1180	CGCTGAAAT	14	CTTTAAAAA			NGTRLLSYHLIKL		0	7069	88	rv	0	0
2R	FBgn0261854	FBtr0303430	35865	607	GTCTGACAC							12	231	140	rv	0	-2
2R	FBgn0034084	FBtr0087249	106996	334	AACTGACCA							8	262	57	rv	0	-2
2R	FBgn0034138	FBtr0087123	816717	149	AAGTGAGCG	14	GCGTGAATA			ALLVFWAVEMNDA		18	1012	104	rv	0	-2
2R	FBgn0027506	FBtr0086958	229405	748	TTTTGAGAA	48	GTGTAACGG	55	CGATAAGCA	ERISSYDRLLDFINIVCFLLSATLSTNDCIYRPVKLRSLVSVDDCVV	RITDYR	5	404	44	rv	0	0
2R	FBgn0034255	FBtr0086896	74801	85	CAATGACAA	16	GCTTAATAG	17	TAATAGATC	QKKDFNKNYCLQIKA		70	7700	102	rv	0	1
2R	FBgn0022238	FBtr0345357	1287159	128	GGTTGATGG	3	TATTAAACA	12	ACATAATAA	WY	TIIETKNT	9	1208	236	rv	0	-2
2R	FBgn0266420	FBtr0086768	268055	425	TACTGACCG	13	ATCTAGTTT	23	TTGTAAACA	PAHHCSYFEFVI	FVYHVGYVL	8	340	142	rv	0	0
2R	FBgn0010575	FBtr0301551	50	2303	AAATGAGAT	18	AACTAGTGT	48	GGATAAGGC	DPLNGNNEKKAYNVKNN	CGAESHGARPIVHLLFSEIPRQTDRMGEG	7	582	35	rv	1	0
2R	FBgn0034371	FBtr0086657	18	311	GATTGAGTT	13	CCTTAGAAA	17	ATCTGAACT	VPTLETVAWDEP	KWI	129	272	71	rv	0	-2
2R	FBgn0034451	FBtr0086502	144433	245	CTCTGAGAA	40	TTATAGTTA	49	AATTAAAAC	EYWALPHTGHTISHRTCHLKQKTYEPLKLFVRMKEHYKL	LCHFLFIN	9	469	114	rv	0	0
2R	FBgn0034519	FBtr0100677	20	106	AGATGATTG	9	CACTAGCAG	13	CCTTGACCT	LEEQKPRH	QHP	12	239	67	rv	0	-2
2R	FBgn0040660	FBtr0072033	836094	108	AAGTGAGCG	15	GGATGAACT	21	TACTAAAAT	AVIHPPAEGDRTDG	TRDIY	17	3066	176	rv	0	-2
2R	FBgn0034876	FBtr0113112	8	329	AACTGATGT	23	ATGTGATTC	60	AAATGATAA	CWRSRSRCYTAHAAPATQRKGM	FGATAEIRLSEQEQLVVRATITILHIPTLNSLIGIK	82	227	102	rv	0	-2
2R	FBgn0034894	FBtr0072096	120	189	ATCTGAGGA	14	CTATGAACG	27	CAGTAGCTA	GDSQSELSCNCVL	TKGYISKPKSSQ	8	320	92	rv	0	0
2R	FBgn0028411	FBtr0072241	452974	134	GTCTGAGAT	9	AGCTAAGCT	16	TCGTAACGA	DPHTCILS	AKVLTS	11	19881	135	rv	0	-2
2R	FBgn0025352	FBtr0072226	104628	470	GACTGAAAT	13	GTTTAACTG	18	TGCTAGCTT	NRQLIDKEESAV	LRDC	5	577	31	rv	0	-2
2R	FBgn0016687	FBtr0072343	14	339	AAGTGAGAT	6	GGCTGATTC	27	TTGTGAATT	DVLLG	FHHKIHDLSVVQSNRKCLHL	14	1077	115	rv	0	-2
2R	FBgn0265434	FBtr0100466	42375	1972	AATTGACGC	5	TATTAGATG	27	ATTTAATGT	RVNY	MKKKLNRRKKVMMKSKINDYI	151	2204	72	rv	0	-2
3L	FBgn0035181	FBtr0072621	10992	225	CTTTGAGAG	20	CAATAAACA			EMHAARIVSSFQFPLRYAQ		12	185	73	fw	0	-1
3L	FBgn0016794	FBtr0072926	150	879	AAGTGAAAC	6	AGCTAAATG	44	AGCTGACCC	NCWFS	MKSYLQYIYLSTCNSKGRTMLLIRDFRSAYWWSAEES	18	422	101	fw	0	0
3L	FBgn0035397	FBtr0073002	48	789	AACTGAGCA	5	GGGTAAAAG	16	ACTTAGCCA	ATRG	KKNRKHAQLT	18	415	93	fw	0	-2
3L	FBgn0015805	FBtr0073317	724488	522	ATTTGACGT	8	TTATAGAAG	24	ACCTAGTGT	RGGRNWL	KPIKRPPKYKPPDFT	15	780	282	fw	0	0
3L	FBgn0011640	FBtr0076841	105	353	TACTGAGAT	10	AGCTGAGTA	76	TGGTAAACC	DEFYYHGSS	VAVALPMPLPMGHTFYHTTSNRRTAPVDCWLLCWSPAAAYYHHHQAHQQHMLMPTTISQLWLPPW	9	465	187	fw	0	-2
3L	FBgn0087039	FBtr0076707	87	314	TCGTGAGAG	5	TCGTGACAA			EFIS		565	2446	79	fw	0	-2
3L	FBgn0035876	FBtr0076602	12811	282	GTCTGATAA	1	---TAAATA	5	ATATAGTGC		IGI	94	261	59	fw	0	-2
3L	FBgn0035944	FBtr0076513	21	219	GTTTGAGCT	8	TACTAAGTC			AGGDAIY		27	171	56	fw	0	-2
3L	FBgn0035981	FBtr0089493	105	391	AACTGAGAG	86	ACTTAACGA	91	CTTTAGTTT	ETMTSSCRSGMPGYTIHKLWLPRPFSFSLYKFIFLYFCFNCNIVLQVCFISLFLCRSSLLRESCSNSLLPNVTQSSVRKCNSNST	RILL	3	168	40	fw	0	-2
3L	FBgn0266101	FBtr0343556	36	784	ATGTGAGAT	17	TGTTGACAC	20	GCATAGGCT	DWGRRGAKDSGGGATC	HA	76	738	136	fw	0	-2
3L	FBgn0045823	FBtr0076401	15967	184	CTTTGAGCC	80	ACGTAATTT	94	AATTAATAT	AATAFTSAFNAAAGAAAASSSAASTDAERVRFVQPSIPLRSPPTQPPPPPPTHMGGSGGGAAAAPQNCSPSARDRLLHT	FKSGEPHHITQYN	10	807	240	fw	0	-2
3L	FBgn0036039	FBtr0089411	37	277	GAGTGAATC	18	TCCTAGACA	40	GCATAAACA	ISTAQHKHWPGIYTHPS	THEHFEGDDECVRRIMSSRRA	21	316	79	fw	0	-2
3L	FBgn0027567	FBtr0076339	347653	920	AAGTGAGCG	7	CAGTAATAT	18	CAGTGATTG	ATLERQ	YNSNSNNQTQ	4	750	40	fw	0	1
3L	FBgn0263251	FBtr0076350	82	197	TGCTGAACA	19	CATTAGGGT	25	ATTTAACAA	TLSLPALAGFDVFCIFVH	GFVII	8	246	81	fw	0	-2
3L	FBgn0036090	FBtr0076254	207152	128	ACATGAGCA	14	TGCTAGTTC			APASFQDVYLVNC		3	278	76	fw	0	0
3L	FBgn0036165	FBtr0076093	47	300	GAGTGAGTC	28	CAGTAACAG	46	CAATAGCCA	VARRRSGMECEPESLGCSELNPSEQQQ	QQQSQYEHLLVVPPSSQ	20	311	133	fw	0	0
3L	FBgn0036193	FBtr0290309	45	256	TTTTGAAAA	12	GACTGACCA	18	AGCTGACAT	KRPDIYVNIND	PVIKS	589	0	19	fw	0	0
3L	FBgn0026418	FBtr0304036	9593	837	GAGTGAGCC	3	CATTAGGCT	19	GGCTAACGA	AH	AHSDIRLFPAISGIG	24	451	63	fw	0	-2
3L	FBgn0041604	FBtr0075679	44260	766	CTGTGATTA	30	TATTAGCAG	84	CTCTAAATC	LLNVRNAAKMEHGCIPYTSQSFIREAKCY	QNYMLPLIYEMRVQNFIKTFDSSNQNAIKKIGNFSNFTLVRNFFKFELDEISL	15	206	66	fw	0	1
3L	FBgn0036451	FBtr0075693	9	2104	CAGTGAGGA	18	ATATAATCT	37	AATTAACAA	GTVTAAAHLQLWHQRVI	SKSNNKKGKAKQQKKEEN	47	282	69	fw	0	-2
3L	FBgn0036500	FBtr0075547	132	447	GTGTGAGGA	2	GGATGATTG	10	GGATAAGTT	G	LLTTVVG	0	253	50	fw	0	-2
3L	FBgn0087035	FBtr0075559	135	1215	GTCTGAGCA	4	TATTGAATC	33	TATTGATTC	ATY	ILLFFIFFILSHFLNHITNINYVKEHLY	8	204	69	fw	0	-2
3L	FBgn0040230	FBtr0075505	33	624	TCCTGAAAC	2	AACTAACTC	11	TGCTGATGA	N	LNSHPFHC	32	1299	90	fw	0	-2
3L	FBgn0010280	FBtr0075449	11	922	AAGTGATCG	75	TTCTAATCG	84	ATTTAAAGC	SLLLPINRTVFSSPILLLRGLSCCCFIQLYDFIHLQYILASTLNASRVPCCCFFLVRRLYLISIFTFIYINPKF	SYLILSLI	27	285	59	fw	0	0
3L	FBgn0262732	FBtr0075394	4	146	AAGTGAAAT	43	AAATAAAGC	110	CGATAAATT	NDAAASAASGAPHTVTSGRSARQQNHQHTDSGGWSTVSGRRK	SIIGRLENQIKSGHTAAAADAANTEAYKTEDLTNHHYERQFCSFIFVQAKGFATFTALATCHYLCR	27	502	197	fw	0	-2
3L	FBgn0259791	FBtr0075108	153	540	TCTTGACCT	56	TTATAGAAA	61	AAATAGTGA	PLPFAVLDGSNYICYFIGNLCNNSFSQPKERRTCFSTAMITHRLYIFCMRNCMFL	KSAK	3	771	39	fw	0	0
3L	FBgn0023395	FBtr0074998	46	893	ATGTGAGAT	4	GAATAACCG	22	TGTTAATTT	DKE	PPLGTNQQMNLKQKPNC	37	220	59	fw	0	-2
3L	FBgn0029094	FBtr0074947	2	219	TGTTGAGAG	40	AAGTAACTA	61	TCTTAGCTA	ELPAVRTMTTLTHCLSLKPTWATMDNLALLVLVPLFTSK	LRLKQKYMYTLNYFTKHAFS	19	827	172	fw	0	-2
3L	FBgn0036967	FBtr0074837	121191	249	AGCTGAGAA	10	TTCTAGTTC	25	GACTGAGTC	EKLYRVAYF	FNFGSSVRRGVRGD	5	531	90	fw	0	0
3L	FBgn0040634	FBtr0345810	14	86	AGCTGATAA	1	---TAAATG	7	ATTTAATTA		MYLPI	101	400	133	fw	0	-2
3L	FBgn0016696	FBtr0078247	109	953	TTCTGATTC	5	TTTTAGCCC	16	GTATAGTTA	FCVF	PITITINCYV	8	241	57	fw	0	-2
3L	FBgn0037024	FBtr0078253	219732	306	GCCTGATCT	12	ATTTAATAT			SISSKVSKLVI		6	307	89	fw	0	-2
3L	FBgn0021760	FBtr0089461	81	1492	TCATGATTG	30	AAGTGAGGA	37	AAATAATAT	LREPLIGFLHQHHHKQDTDAVASLGLRRK	GAADIK	45	389	99	fw	0	-2
3L	FBgn0037071	FBtr0078339	149	331	TTATGAGAC	10	ATATAGACC	26	GTTTAATTT	DRLNIDLDI	TRVQTSGFVYLTPNV	11	959	52	fw	0	-2
3L	FBgn0058045	FBtr0111163	1150388	169	TCGTGAAGC							15	748	72	fw	0	-2
3L	FBgn0035160	FBtr0072601	36	334	AACTGAATC	9	AAATAAGAT	16	CCTTAATGT	IEDCSRAK	DIQCPP	13	207	46	rv	0	1
3L	FBgn0004378	FBtr0072733	102	1067	GCCTGATTG	13	CAGTAACCC	48	ATTTAAATA	LHSMTVVVSPSQ	PVYVSGFRIAVFVWLFWIFILSVYQSLEFRTFII	1	317	36	rv	0	-2
3L	FBgn0035243	FBtr0072823	76	198	TACTGAGCA	13	TGTTGATAT	17	AAGTAAAGT	AKDNGGVASTSC	YYK	18	3893	113	rv	0	-2
3L	FBgn0035318	FBtr0072910	53	376	CATTGAAGG	27	CCCTGACTG	29	CTGTAATCC	RKRRSHFKITYIFAIVPLIAPRPQIP	L	18	158	92	rv	0	-2
3L	FBgn0015360	FBtr0072904	41	877	AAATGAGCC	6	CATTAATTT	14	GTGTAAATA	AIAMH	FVINSLV	45	212	74	rv	0	-2
3L	FBgn0035449	FBtr0073143	31	470	CGATGAAAG	39	GTTTAAGTA	42	AGCTAGTTA	KPILVQMSCKCCKFKLLLCLPAPWPTQLLTTLGLAMHV	VS	8	278	41	rv	0	-2
3L	FBgn0264693	FBtr0073267	4	834	CTGTGAATT	3	GGATGAGGA	29	TTATAGGAT	IG	GNQTDCFLNLNLDIAKCVWSRSIYL	11	369	197	rv	0	-2
3L	FBgn0035586	FBtr0077178	19	424	AGCTGAGAG	17	GCATAGAAG	24	AGGTGACGG	ELNPGQVNRGESSHQA	KELIVR	32	129	77	rv	0	-2
3L	FBgn0001104	FBtr0076934	407538	356	TTCTGAGAG	27	CATTAAACG	79	CATTAAATT	EGGGAQDHHYLAGVVVLKENAHKHFH	TLRTRYIYARTIHICFKCVTCLTHVILITDLVASSRGTNNLTSCNLVNRVH	9	228	190	rv	0	0
3L	FBgn0035853	FBtr0332138	25	182	AAGTGATAT	10	CTTTAAGCC	21	CGCTAACTG	YRESQGLLL	ACPYTSPYTR	19	739	130	rv	0	-2
3L	FBgn0035866	FBtr0076715	182	180	AAATGACCC	8	TATTAGCTA	13	CATTAACGA	PATHATY	LINH	9	414	83	rv	0	0
3L	FBgn0001248	FBtr0076667	784766	417	AAATGACTA	14	CTCTAGAAA	42	GGCTAAAAA	LSGTQSEQQASHL	KTTQRCLVLVTIFTIFPFVFVDVHVLG	55	3456	196	rv	0	-1
3L	FBgn0035911	FBtr0076651	39631	421	AAGTGAAGA	20	ACCTGACAG			RESAISFSNVAITWTNSTT		19	265	89	rv	0	1
3L	FBgn0035918	FBtr0076647	258507	663	AAGTGACGA	18	GGTTAATTG	52	CACTGAAAT	RSGRLPLGNECARQTAG	LRIFLIFIHLGDERICIGILFDANFKIRGWRKH	17	416	135	rv	0	0
3L	FBgn0036008	FBtr0076426	23133	332	CACTGACGG	8	CCTTAGAGC	16	GAATAAATC	RFIYLKP	SAGLQME	24	698	60	rv	0	1
3L	FBgn0052069	FBtr0076241	229940	81	GGTTGACAT	4	ATCTAATAT	11	CCATAAAGC	HRI	YNKCVP	0	9695	79	rv	0	-2
3L	FBgn0036239	FBtr0076058	63917	298	TCATGATTC	44	CAGTAATCT	69	TCTTGATGT	FVLMGNVVVHDRKFEQEESPGPSASVQATPPGQLILAVTTPLQ	SVDSRHRSFPFVNNYTPLAIKLTS	9	323	136	rv	0	-2
3L	FBgn0001120	FBtr0075697	309426	241	TTCTGATTT	5	CTGTAGGAT	9	TGCTAATTT	FYIL	DFC	25	8039	136	rv	0	-2
3L	FBgn0040487	FBtr0075673	3	79	CACTGAGTT	21	CTATAAATC	62	TGCTAAAAT	VLLGHPPPSSICDVTRSKGL	IGTPALISNCDDENTRLTDLCALEVTKFVASANCTYQTSC	265	438	60	rv	0	-2
3L	FBgn0261722	FBtr0075542	105	195	GTGTGATTC	4	AGCTAGCTG	28	ATTTGAAGG	FRS	LIGISRNRRAGCAVRKQDSKRNI	11	239	110	rv	0	-2
3L	FBgn0036537	FBtr0075537	379161	78	GTCTGATGA	1	---TGACCG	14	AGCTGATCG		PMWLRAYINISS	9	11755	323	rv	0	-2
3L	FBgn0036538	FBtr0075536	270675	78	GTCTGATGA	1	---TGATCG	23	CAATAAATT		SFHFKLNEMDELPTSTKHLQQ	11	20269	306	rv	0	-2
3L	FBgn0003741	FBtr0075364	45	198	TATTGAACA	21	AAATAATAA	22	TAATAAATA	TYSIRHNYKFIYIRVFCTLK		104	384	69	rv	0	1
3L	FBgn0040512	FBtr0075352	91000	175	AAGTGATGT	25	TTTTAGCGC	32	GCCTAGTTG	CEMGWRKRGSHFRAALSQYIRFFF	RPLVFA	5	267	93	rv	0	-2
3L	FBgn0036667	FBtr0075339	670623	79	GTATGAGAT	11	AACTGAAGA	18	CGTTAACAT	DKTPFRIEIN	RSDRGR	0	22567	94	rv	0	-2
3L	FBgn0036710	FBtr0075245	339655	543	GACTGAACA	31	TGGTGACTG	41	CTATGAAAT	TVELVAMTFNPTPNHSLLLSMILCDSTSVW	LDNPHHSLL	3	648	41	rv	0	-1
3L	FBgn0027660	FBtr0075232	38	977	CTGTGAAAT	29	CTGTAATCC	38	ACCTAACTA	NQGRTRSRKRSIHIQKDLLHPKQTYLYL	SVLHLRHT	39	480	102	rv	0	-2
3L	FBgn0036735	FBtr0075208	38	681	GACTGAAAC	25	CATTAAAAC	78	ATATAGTTT	NNDNTNTNIYNSNQTAASATTAIH	NKNKHIQQKTITMTHPHTCDDHQVQFPVNLALSTLLSYITQVKHFVLRRVHI	3	1246	31	rv	0	0
3L	FBgn0262518	FBtr0308832	78	173	CTTTGACGT	51	ATCTAAATC	64	CTTTAACCG	RGNVRSALKRHGGNDYTVVVYGGNYEVVVFLTPVRFEYKRDPDKRTLTDI	INLKHQSAAGSL	6	2022	45	rv	0	-2
3L	FBgn0020887	FBtr0074917	14	901	CGCTGACGC	32	CGTTGACCA	72	TTTTAACTG	RRRRRCCCCCSNSSSSSSSSSSSSSSIIASR	PHASQGLVCLIRRRNARPGHFANPKFIAIYSILLCCVIF	214	641	114	rv	0	0
3L	FBgn0027055	FBtr0078269	119	446	GATTGATGA	1	---TGATAC	68	TTTTAAATA		YHCHRTTSSLLLSFLRSSNPQHRLPELVEAARPWARKLTSLAVRTHSATTTTNCALIANLKMNMLF	8	204	112	rv	0	-2
3L	FBgn0037051	FBtr0305502	4	647	AAATGAGTG	31	ACATAAAAA			VRLLLHFTCLSSASSTSSCCVPYKFYLNKT		9	410	121	rv	0	-2
3L	FBgn0037074	FBtr0078404	89	1292	TACTGAATA	38	TTTTAAACG			IIIVPSLPYVLSPHKTVLAIFYENLTDSLSLCNATSF		36	367	75	rv	0	-2
3L	FBgn0027532	FBtr0078486	81	970	TTCTGATTG	20	ATATAGAAA	78	TTTTAAGTT	LDANRTTGLAGQNAFHTAI	KKSKCYLTFVIAYKIVKLSNHFPLSWSLFYFRMCSITYETFPILLLYITFNARPNYF	3	247	37	rv	0	0
3L	FBgn0037151	FBtr0078484	37	129	GACTGAGCT	7	GCTTGATGA	8	TGATGAAGC	AKDPRA		65	334	59	rv	0	0
3L	FBgn0037156	FBtr0078511	148	159	AAGTGACGG	2	CGGTAACCG	15	CTTTAGACA	R	PDSSFQTRLFTL	5	311	54	rv	0	-2
3L	FBgn0058178	FBtr0113817	60	781	AAGTGATTT	18	ATTTAATTC	20	TTCTAATAA	FISQILCKTKLLKFYYI	F	51	83	24	rv	0	-2
3L	FBgn0020660	FBtr0334940	194	393	TTTTGAGAG	56	AAATAAAAA	58	AAATAAAGA	EKNLMRTERANEIVAMTVLCRRKLPRMILFCNHLINIQDSTMKDRNNIFVFLKNK	K	1530	590	149	rv	0	-2
3R	FBgn0037240	FBtr0078917	121	1391	CAATGAATG	26	GAGTAAGTG	30	TTATAAAAA	MQHKLRSITLGSKNIHILRSDLIFE	VKL	20	219	92	fw	0	-1
3R	FBgn0011715	FBtr0078682	126658	371	TGGTGATCT	10	CACTAATGT			SSADPAMCH		12	601	87	fw	0	0
3R	FBgn0037446	FBtr0081728	70510	389	CACTGACGC	6	CAGTAGAGT	15	ATATAATCC	RNQIQ	SILSYFQI	7	252	148	fw	0	-2
3R	FBgn0037580	FBtr0081840	85	724	AACTGAGAA	17	TGTTAACTA	19	CTATGATTT	EHFAFNIFAFIINSIC	L	6	494	36	fw	0	-2
3R	FBgn0051460	FBtr0339327	3	142	AAATGAACC	16	ACCTAATCT	24	AAATAACTA	TIRLLLISLLTHSNT	SLITFNK	114	2200	83	fw	0	-2
3R	FBgn0266410	FBtr0344368	1384739	200	ATTTGAATT	7	CAGTAACAG	9	CAGTAACAG	ISILCQ	Q	21	1472	547	fw	0	-2
3R	FBgn0027950	FBtr0082068	79	227	ACATGAGTT	14	TTGTAGGCT	22	TATTGACCC	VQWLTPMHLPIPL	ALTSLSY	13	232	123	fw	0	-2
3R	FBgn0037815	FBtr0082248	27	234	ACGTGATGT	2	TGTTAAAAC	5	AACTGAAAC	C	NN	0	286	40	fw	0	-2
3R	FBgn0260962	FBtr0082709	166	1141	CATTGAGGT	8	ATATAAGTA	24	ACATGAAAC	GPSVVCI	VLEKELSHRGLSDCT	23	328	68	fw	0	0
3R	FBgn0250823	FBtr0100333	60752	469	AAATGACTA	69	TTGTAATTT	72	ATATAAATA	LDGVQCSPEREAVTLLRATSHSNSRDSVLNNPSQDYIQQATSQHTLRYPPSASMLTPTPTTNTPTLPL	FI	64	5315	269	fw	0	-2
3R	FBgn0261987	FBtr0083508	440081	810	GCTTGAGGC	43	AAATAAAAC	50	AGCTGATTT	GTFFASTFNLFMDILNCIYICECAAELYIPVLCNCGLTQKPK	NCDQLS	5	513	164	fw	0	1
3R	FBgn0038545	FBtr0305007	12837	170	CCATGATGG	13	TATTAGAAT	17	TTTTGACTT	WKNLHTEARIIY	NTF	13	328	86	fw	0	-2
3R	FBgn0026250	FBtr0083572	320553	149	ATCTGATTA	36	GAATAGTAG	37	TAGTAGGGA	LTRNKVAPGGTTTTAGASGTSVSAAAPAEAESVRE		17	760	63	fw	0	0
3R	FBgn0260399	FBtr0083674	508420	847	GAATGATTG	27	ATGTAGCAA	35	CCTTAATGT	LPSGARLPPCQRARTEHCIIVIYIFM	QYLRVDP	29	1013	87	fw	0	0
3R	FBgn0038855	FBtr0084008	25	547	AGTTGACAA	12	ACTTAGAAG			QKQHKQRIYVT		12	477	49	fw	0	1
3R	FBgn0015790	FBtr0084011	125269	215	CAGTGACCG	66	GCATAAATT	103	AGTTAACTG	PPQAIFAIPRNRQNSNINRSNSNYNYDYKRSSSGQNCNTKIRSSVHPMDRTRCLCVCQPQFVMCA	IDNSNLSRHSPPPTPPPSSEAAAAAKESKATTSGCS	8	421	160	fw	0	-2
3R	FBgn0038923	FBtr0084171	109	179	GTGTGACCT	3	GGCTAATCA	10	ACTTGAATT	PG	SKILHT	7	376	35	fw	0	-2
3R	FBgn0028837	FBtr0084265	138	342	TATTGATAT	7	TATTAAAGC	15	ACATAATCG	YMQTIY	SFGDKYT	0	304	44	fw	0	-1
3R	FBgn0027526	FBtr0084347	160930	321	TCCTGAACT	20	AATTAAGAT			TYPRLQTFVRFMLDLCLLN		6	1207	74	fw	0	1
3R	FBgn0043884	FBtr0305043	2	4011	AACTGATGT	14	GCCTGAATT	42	CACTGATTT	CASETQMEDLFDA	IEQLVLRELLQTNYQDLAETSTSIASH	31	408	58	fw	0	-2
3R	FBgn0011785	FBtr0084604	50	2233	GAGTGACCG	9	AATTAAATC	11	ATCTAATTG	PQTVLCIN	I	47	200	93	fw	0	-2
3R	FBgn0039213	FBtr0084656	125	542	TCATGAGAA	97	AATTAGGTG	127	GCGTGAGAA	EYAQGAQHKTQQPVPSQPPSARTNNNNNNNNNNNNVAYKSNRSNNINEADGFIHNIWRKFGGSNEEKGQVSTQSPATPSSSSQAPNSRKKRKAKRN	VSMDQVEWFDFRKDDSPSNLYKSKPFYSA	47	1038	308	fw	0	1
3R	FBgn0053096	FBtr0344621	7	287	AAATGACAA	79	CTTTAGCAA	662	TGTTAAAAC	QLKNNVDGGVSDTTSGVISNSNPAAGSASLSSKHPNPAPAAGSETSKKNVDTNVKRIENDGASNSSQSSTKALEQKFL	QKQSGSYSKAQPFSPQFPSRELSSKSCGNRHSKQNRKDDPPLTDMKSNGFFVSRLKQPNIAPTLPVLSPHSPMNANIHINSQHTQLSGRYLNNKVSQQIDTESIKRVASNRSLKDSQNVLSISSTLICNCEKAQKSNGSEAEANEEIKIKLSSDTGNKSTISKLKDPKLSSASEKNALDNSTEGCLQLKSVIGKEQKSLSPRLTLHKSGFQQAIIISDDSENTKSSRLGTQTARQLSSNSDNQFYRQLTHKISKSEQTSPNNLELDKANFLYDTNNRSTGCLVYPSDPWIKNSHIKNSLSPKTEKYSNTMHHNIDPWVKRQTDAAVEISRLPKKNFYREKSLSSINNKLISTRTEKSKCAKPQLKHSKTELDDDQVFLNEPGLLFAPFSPQYRNTSHKI…	171	9476	506	fw	0	-2
3R	FBgn0039385	FBtr0084938	54	455	CGATGATCC	16	TTGTAAACT	24	CTTTAATCG	SLIPKNVDHKRLILL	TTNITCL	19	319	93	fw	0	0
3R	FBgn0045862	FBtr0330084	6	762	GAATGAGTG	45	CACTAGTGC	52	TCCTAACTC	VQAYAGLPPQQQQRRGQRIAPPPSSGYSMLQPHAGYYRPPPPPH	CGQPSS	29	349	107	fw	0	-2
3R	FBgn0001215	FBtr0085299	38264	361	TATTGAGAG	7	AGGTGATAA	8	TGATAAAGT	ERFRTR		34	3829	191	fw	0	-2
3R	FBgn0019972	FBtr0085482	71	340	GTTTGATGG	15	GTGTGATAA	16	TGATAAACC	WLMVWIKRWVRRGV		15	270	62	fw	0	1
3R	FBgn0261988	FBtr0085788	8	715	AGCTGATAG	1	---TAGCAG	20	ACATAGCAC		QRSVEDAFKRTPDVDVDT	3	754	46	fw	0	-2
3R	FBgn0039861	FBtr0085820	56	643	CTTTGATTG	11	CATTGATTC	17	GCATGACAA	LGNTHLSRQH	FSSSA	19	570	41	fw	0	1
3R	FBgn0037248	FBtr0301244	34896	1059	ATGTGACAT	53	TCTTAATTT	58	AAATAGTTG	HFGRNRLNFVFLIFNFFENLKYVTSILPLSLHKCRPISEVSIYKPEKPDYNS	FILK	4	812	44	rv	0	-2
3R	FBgn0086768	FBtr0078758	43	227	TCCTGACTG	25	TACTAGTTA	39	CGTTGAGTG	LHRVGRSLVAVLLLVFFLYLILAY	LINQSKLNCFFSR	47	370	64	rv	0	-2
3R	FBgn0044823	FBtr0078739	119	86	TGCTGATGG	67	GATTAGGTT	91	ACTTGATTT	WKPPSPGNIPAIKCISCNFPQRRMTAKERSSRHTFYDSCYRARRRTKMGGRPERRTKLEVTRRCLD	VPHKKKPDCATTECIPAFNRGPT	47	2475	263	rv	0	1
3R	FBgn0027951	FBtr0078734	95	845	GACTGACCG	42	AACTAGGAG	48	GTTTGACTG	PSPASTLTASAASATKLLSSSASRFEQQHPPFPYTMDALLN	EHSLV	7	280	163	rv	0	0
3R	FBgn0010173	FBtr0081867	115578	604	AACTGAGTT	14	AATTAGGAA	16	GAATAGGCT	VPCAVRQNTFPIN	E	6	335	69	rv	0	-2
3R	FBgn0040529	FBtr0081855	720132	90	GAGTGAAGT	7	CCCTAAGCT	18	CCGTGATTC	SRSTEP	AKPLNPAQDP	21	3279	71	rv	0	-2
3R	FBgn0083953	FBtr0110817	275293	102	AAGTGATCT	7	AGATAGTTA	11	GCGTAGTGC	SSYIER	LLA	16	6159	101	rv	0	0
3R	FBgn0024833	FBtr0082114	149	427	AATTGAAAG	36	CGTTAAGTC	58	ATTTAATAA	KGQLPFLHHSSQASASHPATGSFISTRVFVCDALR	VKSIYLYSYCFSICILYVNQI	13	539	36	rv	0	0
3R	FBgn0037719	FBtr0100537	43885	400	GCCTGAGAA	33	CCTTAAGAC	45	AACTAACAA	EAFISRNTFGFGYSTHFNHRLQRRNIYDDFAP	DYYFNSKHVQN	44	277	75	rv	0	-2
3R	FBgn0267376	FBtr0082292	17	156	CAGTGATGC	19	TGTTAAGAA	51	AGCTAATGT	CRGSTAKRRRQASECRCC	EIFLRVLSNFPQMWPILARSQVNRPSVCVNS	111	255	58	rv	0	-2
3R	FBgn0262081	FBtr0300547	57	724	GCGTGAGGA	21	GTTTAGACC	43	AGCTGAAAC	GVSKGVTPVTRDRDELKRIV	TRCHLSHGQSQSLPEMGQIQS	12	196	90	rv	0	-2
3R	FBgn0038020	FBtr0082608	56	219	CAATGACGG	6	AAATAATCT	14	GTTTGAATA	RVCNK	SNLYRPV	21	265	44	rv	0	-2
3R	FBgn0005355	FBtr0082665	66	469	ATGTGATGG	7	AGCTAGTAG	8	TAGTAGTTA	WCPLVS		19	190	58	rv	0	0
3R	FBgn0038110	FBtr0082719	110	296	ATGTGAAAG	17	ATTTAAGCG	19	GCGTAACGT	KHSSILATRRQLILAI	A	9	205	56	rv	0	0
3R	FBgn0003567	FBtr0082946	111	942	GCTTGATTT	5	CCTTGATGC	20	AATTGATCG	FSSP	CMRTITAQKPYSRN	30	284	56	rv	0	-2
3R	FBgn0038269	FBtr0346063	19	901	AAATGAACT	12	ACATAACTG	17	ATGTGAATT	TAIVTKSVKYT	LVYM	12	364	88	rv	0	-2
3R	FBgn0024491	FBtr0347200	2	151	TACTGATTC							8	567	91	rv	0	-2
3R	FBgn0261792	FBtr0083720	134	146	AAGTGAACG	25	CTGTAGCAT	36	AATTAATTA	TPSGTASTFTAQMECSPCDVLIKL	HLSKPDSENN	16	193	78	rv	0	0
3R	FBgn0016917	FBtr0089487	102	755	TTTTGAAAC	15	AGATAAACT	60	TATTAGATT	NYNHYRSLRINEIR	TPERVSLSWKSDDDDSATSTIATIWRMTHCANRKFYLMLSRCNY	14	662	107	rv	0	-2
3R	FBgn0027512	FBtr0084477	26711	1399	ATCTGATTG	11	CTATGAAAA	41	TTATAGCCC	LPLILASVCL	KWCLSEEPQDFCRLRFGSLIWPSASVSVL	36	233	102	rv	0	-2
3R	FBgn0013347	FBtr0084526	293529	107	TTCTGAACA	11	ATGTAACCC	14	CACTAAACA	TPPTRSEHPM	PH	11	395	121	rv	0	-2
3R	FBgn0005649	FBtr0333202	108028	471	CAATGAGCT	4	ATGTGACGC	79	TATTAAGGA	AEM	RQLRRRLQHPGSRPQPQPQPPLLHQLPHLQQLQAHYARLGYVQYRVVAKSEPLLAMPLTSGSSHIDGGNVSGDY	7	651	133	rv	0	-2
3R	FBgn0053100	FBtr0084587	9	224	AGCTGAAAT	20	AGATAATAT	68	CCATGAATG	NSVNNYKQKKNKNNNYTNR	YKSVVKAATATTVHRQHRTRVTPTASTMNHPGHNRRTSYPTESKHQP	12	436	29	rv	0	-2
3R	FBgn0039160	FBtr0084576	120148	330	TACTGAGCT	3	CTCTAGCTA	49	GGGTAAACA	AL	LVHHSSIMLGVTRTSVDRNFYLYLYRDCIPFLITLFSFLNCLVRG	5	199	98	rv	0	-2
3R	FBgn0027539	FBtr0084739	8	528	AACTGATAT	58	TGTTAAGAC	69	AGCTGAAAC	YWRKRHDNAFCINRQEVRRLVESPLKSLTSFYTKYRNLSRKSSRNTTASRKANEMNC	DTRKTWEMGS	61	487	781	rv	0	0
3R	FBgn0259178	FBtr0299660	24	401	TGGTGAACC	4	CGCTGAACG	33	TCTTGATGA	TRR	TTKACGWSSPWWTIRVHRTAPRPSRAIS	6	280	28	rv	0	-2
3R	FBgn0039641	FBtr0085412	7	323	AAATGAAAA	9	GAATAGGCT	40	TCATAATTG	KNQAVKQE	AFQNFFVTNNVIIPFTFTITFKYKLKLQDS	74	667	42	rv	0	0
3R	FBgn0039665	FBtr0085433	143	252	GTCTGAGTC	4	CCATGAATC	26	AGTTAGTTA	VLP	IGRREVLYTLHSTCSPFNLFS	12	328	83	rv	0	-2
3R	FBgn0039687	FBtr0085461	123	203	AGCTGAGTA	9	TTATAGATA	14	AACTAG---	VFIGHRRL	IFSN	0	262	44	rv	0	0
4	FBgn0039904	FBtr0334479	13825	1449	GATTGACAT	4	GATTAGTAG	5	TAGTAGCAT	HTD		9	225	87	fw	0	-2
4	FBgn0026262	FBtr0089110	295805	1407	AAGTGAATT	9	CTTTGATTA	25	ACTTGACAA	ILIISSQL	LSQLNYSFSLCSYVT	127	2204	117	rv	0	0
4	FBgn0002521	FBtr0089204	514925	521	GACTGAATG	18	GAATGATTG	21	CAATAATAT	MCISTNISDSMSRSNLE	LQ	6	216	82	rv	0	-2
X	FBgn0025635	FBtr0070116	82	468	CTGTGAGGA	28	ACCTAGTGC	34	AGATAGCAC	GIEPPGSQPFDLVCPLHYIKHLVLPRT	CDWMR	17	547	73	fw	0	-2
X	FBgn0040340	FBtr0070167	2	369	AAGTGAGAG	23	AGATAGAGA	44	CACTGAACA	EPSRPSRATKSSAHFQFKTNER	REQHHGQEPRLDWWTLATDH	49	216	85	fw	0	1
X	FBgn0003638	FBtr0070176	26	964	CCCTGAGAA	4	TCCTAGAGC			ESS		19	283	82	fw	0	-2
X	FBgn0014411	FBtr0070311	90	479	GATTGAGTG	13	GGATAAGTA	55	TTTTAAAGT	VGSWRGFPSSGG	VVTARARATTEGGTITHIFVFVYSSRKAVQQQQQICIYLFF	20	245	111	fw	0	-2
X	FBgn0023522	FBtr0070318	95	457	TCGTGATAG	1	---TAGCCA					14	509	119	fw	0	-2
X	FBgn0261954	FBtr0307290	17570	2343	GACTGATGA	1	---TGACGG	40	AGGTGACCA		RRRRAPWPLAVAPEVTRRSSRINKQATCSLSGDLQNKR	2	1677	31	fw	0	-2
X	FBgn0003449	FBtr0070748	276474	217	AAGTGAACG	16	ATTTAAACT	20	GAATAAATC	TQLQSPGVPATPIII	TIE	13	1057	74	fw	0	0
X	FBgn0029824	FBtr0070858	15	677	AGCTGAAGA	4	ATCTGAGCG	22	CCATAACGA	RRI	ASYGHVRRFEDQPMPQP	1024	2818	86	fw	0	-2
X	FBgn0025815	FBtr0070952	71	818	GAGTGATCC	35	ATTTAGGCA	40	TTATAGTTT	SQPINSLLLCPKSSWLSFCFRVLLFFAHPNKQCI	AVSL	17	186	105	fw	0	-2
X	FBgn0030228	FBtr0071497	16368	723	CTCTGAGCT	8	CGATAATGT	22	TGTTAGTCT	ADRRCGR	CFVLEILLWSVSC	35	382	58	fw	0	0
X	FBgn0030293	FBtr0073453	72	944	AAGTGAGCG	20	AAATAATTC	47	CGATAATTC	AWRPGPWWPQEEHVSHCKK	FTHSTPLPIPIPLPHTHTQTNKADTR	8	280	118	fw	0	0
X	FBgn0001624	FBtr0073489	48	976	CTATGACCA	41	CACTGATGA	42	TGATGATGC	PTATTTWTLPPRVRCRPVSRTTIGATAAATNQQPQQKTPH		61	912	195	fw	1	0
X	FBgn0030433	FBtr0343185	14	180	TTCTGAAGG	11	CAATAAAAG	16	TGTTGATTT	RSTNEPSVPQ	KLFC	25	307	45	fw	0	-2
X	FBgn0030456	FBtr0073726	72	563	AATTGATCC	15	CTATAGCTT	19	GTCTAGCCC	SYISKRSKGCTFRL	LEV	7	227	128	fw	0	-2
X	FBgn0030468	FBtr0073757	171	399	CGGTGAAGA	19	TACTAACTA	65	CCATAACTA	RPIPPTKTSLLLLKLFCY	LTLFHHSTTTHFFLICQTLSTLWKPRTSVALLTQVKHSPKPRNVP	11	311	94	fw	0	-2
X	FBgn0030503	FBtr0073807	6466	284	GTTTGACCA	5	GGATGACGC	25	ACCTAATTG	PRTG	RNFLTQLSRSKTFLFCRIT	6	407	33	fw	0	-2
X	FBgn0000173	FBtr0307296	2	152	GACTGAACG	44	ACCTAAAAC	51	ACATAAAAT	TPEVRRKVRKRIRQLYRRFSRKWVRDMNGRVGKLNTLKATRKT	NIRKKT	16	1197	147	fw	0	-2
X	FBgn0264078	FBtr0073952	9	426	GCGTGAAAC	15	ACGTAACGC	22	TTGTAACCG	NLMEWDIQEMAMTT	RSVKEL	24	222	72	fw	0	-2
X	FBgn0015926	FBtr0074007	164590	650	ACGTGAGGA	28	AAGTAATCG	30	TCGTGACAA	GSGSDTNSHRFQPDQVHLALSCKVVLK	S	12	685	100	fw	0	1
X	FBgn0030699	FBtr0340116	18639	397	TTATGATCT	19	ACATAGGAA	38	AAATAGCAC	SKMGNAISPTIEGSHPMT	ETQVHDIINTQINMLQLK	72	362	74	fw	0	-2
X	FBgn0000611	FBtr0074135	342208	377	CCCTGAGGA	5	CTGTGAACC	48	TCTTAAGGG	GSGL	TTPSPENPSYSCGQNNCAEKSNMQFFHNYAAYICFFAKNNNS	16	1031	73	fw	0	-2
X	FBgn0004598	FBtr0074261	15036	1683	AGCTGATTG	12	ACGTAATTG	44	TTGTAACCT	LIDQWTTRQRT	LNQPTNQPTNQQTNQPSRTLILAFLLWTSKL	24	314	87	fw	0	-2
X	FBgn0026575	FBtr0343571	50207	1960	AATTGAGTG	31	ACTTGAAAT	50	TCGTAATCA	VIILQLQLQLPLPLPTTTTNHTSSSQCKIT	NVQSQSNQTPPSSISSYS	112	2045	94	fw	0	-2
X	FBgn0030753	FBtr0343349	89	459	AGCTGAACG	26	GGATGATGA	27	TGATGAACA	TRLDAQPTPPPKAELPIARNRIAIG		55	771	63	fw	0	-2
X	FBgn0261570	FBtr0302833	8123	2010	CAGTGAGCG	15	GACTAAGGA	38	TACTGACGG	ADGGQRGRAEMEGD	GGLGGDRDRTRNRNRYLAYLAY	81	331	80	fw	0	-2
X	FBgn0030991	FBtr0074666	7	305	GACTGACGA	27	GGATGATTA	32	GTTTAAGTT	RRRGRQAGGKGGHFTGCSNASSGALG	LLVV	106	287	80	fw	0	0
X	FBgn0031037	FBtr0307161	2	155	AAGTGAAGG	20	GGTTGAGGA	54	GATTAATTT	RPAQLSSCPAIQSPWSQAG	GAIGAGGAGGVRAAADQIKSIHTLSLIQSYLND	18	473	114	fw	0	-2
X	FBgn0031092	FBtr0070007	81	313	CTGTGATCG	7	ATGTAATCT	11	ATCTGACAG	SVTCNM	SAI	16	223	80	fw	0	0
X	FBgn0027334	FBtr0077298	70	241	ATGTGATTG	31	AAATAATAA	32	TAATAAATA	LGERTGVDWTGVEFDLRGSSCGFFFSISNK		22	424	51	fw	0	0
X	FBgn0025814	FBtr0077243	102138	153	TTCTGAGCA	12	TTTTAAGCA	15	TTTTGAAAT	AHRSSPSCFFF	AF	21	483	24	fw	0	-2
X	FBgn0011710	FBtr0077198	360002	362	CAGTGAGCA	43	CTTTAATTC	49	TTGTGAAAC	AGGYIFYIRAWRRRQSLVIHKSYIYTYTKHIFCTQILVAIAL	FYSQL	7	326	92	fw	0	0
X	FBgn0026879	FBtr0070159	943112	65	AAGTGAAGC	39	AAATAGATC			SCHASICSPQPTGFWTLNCQPKHTHVDHNLFILTITIK		8	26806	176	rv	0	0
X	FBgn0029778	FBtr0070785	30	495	TCCTGAGGA	14	CAATAACTA	41	CCTTAACTT	GRGHHTMLPIPSQ	LTLSSIRGARPSESRLCPPVSFEANP	7	219	45	rv	0	-2
X	FBgn0014026	FBtr0070916	31546	272	GGTTGATTC	14	TTTTAAGTA	31	AACTAATAA	FNLKPVRSDGGDF	VHMDEISWAMLTEFDN	23	20215	147	rv	0	-2
X	FBgn0029893	FBtr0339493	11	959	AAATGAGGT	13	CGCTAGAAG	22	TGCTAGCCA	GSRRRHSRSTNR	KGYVWMTC	105	238	26	rv	0	-2
X	FBgn0029941	FBtr0089712	230049	1001	AACTGATCA	30	AAATAGCAC	111	AAATAAATG	SSYLLTYTYTYTYTPPPNQTTCSLPLPGK	HLPKSSIHKTKHIRWISERHQKILRGYTTFASYSILPSPGCSRSIAIQFNAFRFNNHYPFSYPDYCQLKSINTMFIIEYK	9	513	88	rv	0	1
X	FBgn0030245	FBtr0073407	166	451	CAATGAGAT	6	ATATAAATA	11	TTCTAGTTA	DYMHI	IYTF	13	262	74	rv	0	0
X	FBgn0004864	FBtr0073457	113	1178	GAGTGACTG	6	GAATGAAAT	19	TTTTAAGAT	LLTTE	NRYTHTIRHKVF	3	209	41	rv	0	0
X	FBgn0003277	FBtr0073542	114	1888	GACTGAGGA	22	AGTTAAGTA	46	AAATAGGTC	GREDGGSSPSTSRSPGRSSRS	VPTTLDRPNGKGEFNNIMFVYSK	65	384	125	rv	0	0
X	FBgn0030328	FBtr0345164	184	551	GAATGAGGC	46	ACATAGAGA	69	AACTAACTA	GGGEETKYGYGCGCGSETGIGSARHVSVRRVSGGKTYVCSAVEST	RHRATLPTLYHNNIQEILLLSN	5	449	59	rv	0	-2
X	FBgn0026749	FBtr0073789	77	122	CATTGAGCC	3	GATTGAATA	23	TATTGAGTA	AD	IYSRKTGTTHWRTLCSPKY	116	550	88	rv	0	-2
X	FBgn0030584	FBtr0073989	95	160	AAGTGATGA	1	---TGATTC	27	GTTTAACTC		FKKSAQRSNSLPKSVSHATFLLLNV	27	372	57	rv	0	-2
X	FBgn0030680	FBtr0074201	45	763	CTGTGAGAT	34	AAATAGTTT	36	TTTTAAATT	DRDWERDKDKDWSKAKSRGRGRGRGRGRGRYVK	F	101	645	58	rv	0	1
X	FBgn0017418	FBtr0089508	11	504	GAATGACGC	8	AACTAAGCT	22	CGCTAAGCG	RESWLDN	AKPSGRQSECSAR	13	225	90	rv	0	-2
X	FBgn0030945	FBtr0074614	9	687	AACTGAGGC	2	GGCTGACTG	24	CGCTAGCGG	G	LRLLAPLFRGGGGGVGTWSRR	585	288	67	rv	0	-2
X	FBgn0031043	FBtr0074763	113943	176	AATTGATAC	16	AACTAATCC	22	ATTTGAAAT	YDINPVAPENAFMSN	SRSTI	14	254	398	rv	0	0
X	FBgn0040650	FBtr0077323	46	96	ATGTGATCT	25	ATTTGAAAT			SPTFTPRLFKHDSFTLTPTFVEPI		35	190	132	rv	0	0
X	FBgn0031170	FBtr0332489	10	1693	CAGTGAGCT	11	AGTTGATAA	12	TGATAACAC	ASPQKDPTPS		44	178	251	rv	0	-2

## Sheet: TAA
Chromosome	GeneID	TranscriptID	RPKM	SC pos. (ann)	9nt context	2nd SC pos.	9nt context	3rd SC pos.	9nt context	1st extension	2nd extension	SCR rate (x1000)	Density in the extension	Coverage size (nt)	Transcript Sense	Jungreis	Dunn
2L	FBgn0031224	FBtr0078116	98	239	CTTTAAGAT	12	CCCTAGTCC			DFTTFSSLCIP		290	7825	135	fw	0	-2
2L	FBgn0086856	FBtr0078128	587175	222	GAATAAGTT	2	GTTTAGCTT	7	CCTTAGGTG	V	LIFP	8	438	86	fw	0	-2
2L	FBgn0031263	FBtr0078066	54230	186	AGTTAAGCC	36	CGATAAGCA	44	CGCTAAATT	AQDKRKTSNFGCLSCKLQGFPTYRTRAGQSWIKYR	AVPPMGR	10	408	44	fw	0	-1
2L	FBgn0031321	FBtr0077971	33	428	AGCTAACAT	10	TTTTGATAA	11	TGATAACCC	HHHIATFVF		43	441	59	fw	0	0
2L	FBgn0031453	FBtr0077714	93044	153	GCGTAATAA	1	---TAATAA	2	TAATAATGT			8	595	206	fw	0	-2
2L	FBgn0031459	FBtr0077719	95240	127	GGATAAGAA	20	TTTTGAAAT			EAADGAATRSKIIYTTENF		14	1351	81	fw	0	0
2L	FBgn0021800	FBtr0077497	4	352	CTCTAATGC	5	CGCTAACAC	58	GTCTAGGGG	CRAR	HQSSSRKRIVVGLGRGAGWSTERGANQRLFIRTNNHSRTLKLKQHSEDNQSV	27	288	93	fw	0	-2
2L	FBgn0031601	FBtr0077435	139	143	TACTAAGGT	9	ACTTAGTTT	20	AATTGATGA	GGSRTPPT	FNVSHLGVTN	18	483	89	fw	0	0
2L	FBgn0031662	FBtr0078997	129	253	GACTAAGCA	18	ATTTGAACT	31	ATGTAGAAC	AVRIEVTKVETDIHREI	TRNIGCNNFSTM	13	677	62	fw	0	0
2L	FBgn0031670	FBtr0332411	32	199	AAATAATAG	1	---TAGCAT	34	ACTTAAACA		HWTDWTDGGARKTAVGQHQNSRRHRFPALNLT	6	629	108	fw	0	-2
2L	FBgn0014857	FBtr0079010	12	137	GCCTAAATG	49	GCTTAGTAC	60	AAGTAATCA	MPMTAILDWKSSGGKTTNPQLSLGGGNSELEVEVEKRKTKPPAAAAAA	YLGLSILTDK	7	621	214	fw	0	-2
2L	FBgn0261608	FBtr0079017	28	93	CAGTAAACA	2	ACATAAACG	6	CATTAATGA	T	TDH	42	1224	130	fw	0	-2
2L	FBgn0000318	FBtr0079095	464222	127	GATTAAGTC							6	419	95	fw	0	-2
2L	FBgn0001942	FBtr0079176	520822	404	ATTTAAATT	10	AACTAAGAA	43	CAGTAACAT	IFSAEPQNN	ERILNKKQPTDHPKKGLNQDRAATSSAAAQQQ	12	910	273	fw	0	-2
2L	FBgn0001941	FBtr0079179	78	322	TCCTAAGCC	11	CCATGAATG	13	ATGTAATCT	AIDAIQGFLP	M	16	272	138	fw	0	-2
2L	FBgn0015623	FBtr0079250	110575	680	AGCTAATCT	8	CGATGATAA	9	TGATAAGCG	SDPKANR		14	811	115	fw	0	0
2L	FBgn0031875	FBtr0079350	81	606	AATTAAGAG	14	TTATAAATA	17	AAATAGAAT	EGLSFIPFNIKFL	IK	9	223	40	fw	0	-2
2L	FBgn0266666	FBtr0079403	659785	80	ACGTAAACC	10	TCCTAACCA	12	CCATAAAAA	TGTDPFVQS	P	7	1642	89	fw	0	0
2L	FBgn0004177	FBtr0343416	2	310	CTTTAAGCT	28	ATATAATAT	39	AAATAAACA	AGLLAPTQLTFTHITSHYNNKKNRNNI	YIQIQPAATK	13	1095	282	fw	0	-2
2L	FBgn0044323	FBtr0333096	87	723	GTCTAAAAG	47	AGCTAAGCG	54	AGTTAAATA	KRRDETRRDRQTHISLAASDRTNSEFGIQSAYAECRVQNPQPVTHS	AIASSS	40	335	83	fw	0	-2
2L	FBgn0015299	FBtr0079590	1056000	111	AATTAATTG	9	AACTAAGTC	22	CACTGAATA	LKFIHMPN	VVAICTNYRHIH	6	341	92	fw	0	0
2L	FBgn0032016	FBtr0079599	110	398	AGATAACAG	19	TTTTAAGGC	21	GGCTAAGAA	QHFYSTTACILVSKIKSF	G	14	366	62	fw	0	0
2L	FBgn0260439	FBtr0005088	247222	592	GCGTAATCA	12	TTTTAAAAC	26	ATGTAGCAA	STFLHLFLFYF	NCMYLTPATKHIM	5	644	284	fw	0	-2
2L	FBgn0027932	FBtr0079666	839178	373	GAATAATCC	4	TCATAATTA	54	TTTTAAACA	SYS	LLYIILHIIKNKTTNDTSNNKRTQRKTTNNYKINEIKTKQNKKQAKIHF	6	888	293	fw	0	-2
2L	FBgn0032120	FBtr0301064	27	1495	TTATAACAA	6	GATTAAGCG	54	GTTTAGTTA	QRLPD	APKCNSSAISAATKIRKTTSNPQNLYTCAFALNMWPSTPIIDNIALV	32	391	75	fw	0	-2
2L	FBgn0040070	FBtr0079840	103094	107	ATCTAAGTG	5	GCATAGACG	22	ATTTAGTTA	VGSA	TSGRPPDPPMSFLHNI	12	1029	60	fw	0	-2
2L	FBgn0022720	FBtr0079865	38	778	GAGTAACTT	7	ATTTAGCGA	17	TTGTAAACG	LRNTFI	RSHSIKILL	33	0	19	fw	0	0
2L	FBgn0029174	FBtr0342837	14	440	ATCTAATTC	12	CCCTAGGGT	15	TTATAATCC	FRSTSALRNIP	GL	16	822	77	fw	0	-2
2L	FBgn0040064	FBtr0079876	303933	399	GTCTAATCC	6	ATGTAATAG	7	TAATAGGTG	SYSLM		15	577	92	fw	0	0
2L	FBgn0043456	FBtr0303902	4	604	TTTTAACAT	9	GTTTAAACT	17	GTTTAAAGC	HLVNTTNV	TMFYQLV	6	561	168	fw	0	-2
2L	FBgn0267727	FBtr0079937	1607475	523	TTCTAATCG	57	CATTAGCTT	72	GCATGAATC	SPTPHIPNSAHTPYKQLHLRPRSHTMPLSNIRILIITSYKHSQTLWRYAWKHRRMH	LKVIIESGWQNPLA	29	2254	214	fw	0	1
2L	FBgn0005593	FBtr0343653	2	253	GTCTAAGGA	46	CGCTGATTT	69	GTTTAGTTA	GLLLIYVLKRQLQRFDVNSERNKSYFYKPTKCRSVQKRSVFASIR	FSHCDLNWKISVKRERTFLRNV	21	750	104	fw	0	-2
2L	FBgn0004419	FBtr0079975	1755273	460	AAATAAAAC	11	ATCTGAAAT	15	GTCTAAATC	NGYALCNASI	NRV	10	1253	126	fw	0	-2
2L	FBgn0019932	FBtr0079994	251132	348	TTATAAAAT	15	GTCTAACAA	24	TATTAATTA	NSKANSNCDCFAYV	QNLFFVRY	3	371	39	fw	0	-2
2L	FBgn0051715	FBtr0079996	147614	122	GCATAATAT	27	TTTTAAAAA	40	AATTGATAC	YVHVILGYKPYVSVSSTLLNTVVYSF	KCQLFISMLWKN	15	364	57	fw	0	-2
2L	FBgn0032246	FBtr0080020	38	409	GCATAAAAC	21	TCTTAACTG	42	GCTTAGGTT	NILYAHARTKGIIIHEAFRS	LEHPINERCGWQRPNPVPAA	32	312	75	fw	0	-2
2L	FBgn0027052	FBtr0080027	532290	290	TATTAAGTT	4	TATTAGTTG	10	TTGTAATTG	VTY	LALSL	7	430	58	fw	0	-2
2L	FBgn0032293	FBtr0080112	174	135	TCCTAAGCC	20	CAGTGAATA			ALHPTYLPFVPLLSCIIEQ		19	270	85	fw	0	1
2L	FBgn0250837	FBtr0080156	32	175	ACGTAAACG	28	TGTTAATGT			TRNYCRILNPFMVTIKEFHSVSLSEIC		11	2199	130	fw	0	0
2L	FBgn0263971	FBtr0329904	14433	65	GTTTAAGAT	4	GAATAAAGG	31	AAGTGAAAT	DIE	RILKPKISDGKLKPQRQFTNVSNSVK	103	250	72	fw	0	-2
2L	FBgn0027081	FBtr0080331	100349	691	TTCTAAGAC	16	GCATAGCAA	38	AAATAAAAA	DSISNYLSKVYLTFA	QSKYAFLFFLCIYAYETGIHK	12	278	130	fw	0	-2
2L	FBgn0032488	FBtr0080445	44513	456	ATGTAAAGT	9	CATTAAATT	19	AAATAGAAG	SLSKCEPH	ICQYMFELK	28	280	23	fw	0	0
2L	FBgn0011708	FBtr0080831	49	468	TCGTAATCA	45	TTATAAATA			SNASCPLKAPCTYPCIQLFILIKIQSQYCLFQAVASRNDCKIKL		7	310	48	fw	0	0
2L	FBgn0040984	FBtr0337080	21	80	GGTTAAATA	5	AACTGATAA	6	TGATAATTT	ILMN		12	555	58	fw	0	-2
2L	FBgn0000409	FBtr0080889	471727	109	AAGTAATGG	44	ACCTAAAGA	56	AAATAGGAC	WCCPSTYPQPLQDVKLYYCVQSQSGTQMQQQQQLQLQINIVQT	RTTIMLIIKFK	7	1177	184	fw	0	-1
2L	FBgn0032635	FBtr0080979	119	405	CGCTAAACA	16	CCATGAAAG	26	ATGTAAATT	TVSTLYYSSITHIPP	KRNIHTYIM	12	223	65	fw	0	0
2L	FBgn0032732	FBtr0081135	690309	110	GAATAAGAG							9	623	82	fw	0	-2
2L	FBgn0032833	FBtr0081300	468145	183	AACTAAGTG	5	CGTTAAATA	22	TATTAAGTA	VRCR	IIPRLCVIKLADVYVY	4	706	116	fw	0	-2
2L	FBgn0032884	FBtr0081414	726050	135	CAATAAGTC	15	CTTTAAACT	21	TCTTAAGAT	VPANEVAKCLAFSL	TLRHS	7	772	139	fw	0	0
2L	FBgn0032886	FBtr0081415	181	144	AATTAAGGA	19	GTTTAGTTT	21	TTTTAGTAA	GAAHSDTPHPVILSLFNV	F	9	322	85	fw	0	-1
2L	FBgn0053834	FBtr0091838	4	257	AAGTAAATT	27	GTTTAAACA			IVKKCSIWYMFAIKILDLCFIDLKFV		22	300	39	fw	0	-2
2L	FBgn0032949	FBtr0085896	567597	319	TTCTAATAG	1	---TAGAAG	36	AATTGATTA		KDISLIGQVANQRSMDSKLLERNLRLIFIIGSQN	17	542	111	fw	0	-2
2L	FBgn0032961	FBtr0085904	179	355	TTATAAGAG	11	GAATGATTG	40	TCATAACTG	EDASSADCTE	LRAWCMADYRRIIICIQPRVLREFHFQS	3	1357	32	fw	0	-2
2L	FBgn0040010	FBtr0332630	6	183	TATTAAAGA	29	TTTTAAGTC	38	TTTTAGATA	RAALNLHFKTLRAFLVHLMKHSQNNLPF	VINYKCKF	9	530	169	fw	0	-2
2L	FBgn0040011	FBtr0111252	300847	898	ATTTAAGCG	5	TTTTAGCTA	41	TATTAAATT	APFF	LMRKTRALKAFIYTLLVYTGMTAYLVNACVVVKLY	5	337	61	fw	0	-2
2L	FBgn0002121	FBtr0306592	93	1162	TTTTAACAT	2	CATTGACAG	6	CCGTAACCT	H	QKP	25	313	121	rv	0	-2
2L	FBgn0261458	FBtr0100022	160827	425	GGCTAAGGC	32	TCGTAATTC	37	TTTTAGATC	GGSPPRGSCSLLFQLSSAAIIIVFNLSAKFS	FKDF	21	536	224	rv	0	0
2L	FBgn0000579	FBtr0077906	22	501	CAGTAAGCG	27	CAGTAGATC	55	AATTAAACT	AQGTSKFQPHQPHRMRSGSWRGSWTQ	IHGKAAVHVFVNLLRSELVSGAQIHQN	16	1558	207	rv	0	-2
2L	FBgn0001125	FBtr0077867	219672	425	AAGTAAGGA	14	CTGTAGTAC	51	AGCTAAATG	GGPVEIEVEMEFL	YLLIGTCTNFLAPTKLRSLDKPMHFAHSLSISLYIS	4	320	103	rv	0	-2
2L	FBgn0051694	FBtr0077685	69	426	ACTTAAACC	29	TACTAGTTG	34	TTCTAATTT	TCASPTNRSHPQTPKPTISNPVSQLWTY	LNCF	20	442	58	rv	0	-2
2L	FBgn0024947	FBtr0332459	65	465	TCCTAATGC	7	CCGTAGTTG	11	ACATAAATT	CSSISP	LKT	11	249	116	rv	0	-2
2L	FBgn0025684	FBtr0077456	20371	440	GTTTAACAT	11	AACTAACCT	40	GATTGACGA	HSLAHFPQKN	PIYLCVGYIGVDRFMFMLLILFSIHVYD	23	215	51	rv	0	1
2L	FBgn0261606	FBtr0335136	17	150	GCCTAAGTT	25	TTTTAATAA	26	TAATAAATT	VKIPPLQKKKASGLHSTIKNVFVF		27	1258	82	rv	0	-2
2L	FBgn0053113	FBtr0079040	3	235	AAGTAAAGA	12	AAATAAACA	19	TATTAAGCA	RTRTSKRNNHK	TCLFIY	7	348	138	rv	0	-2
2L	FBgn0086357	FBtr0345753	11	477	TTCTAAGCA	14	AACTAATAC	30	ACTTAATAA	AVKKITCDPISNN	YFIILPIRSLPLKQT	13	573	97	rv	0	-2
2L	FBgn0264922	FBtr0079356	124	91	CCATAAGAT	36	ACATGAAGA	44	CCCTAAGAA	DYLVKLVTPLTTTHLKRKRKKYKKNHKSKNTTTTT	RIQQTRP	15	4139	248	rv	0	0
2L	FBgn0051908	FBtr0079430	45	393	CGGTAACAG	67	CGTTGATCT	86	TTATGACGG	QTAAMEQVLSISITSNFQLGTSIPNACFYIYIYIKIKIKRKAQPTRHSEIQCRHRFALRFDVARFR	STHWLDPRSIHNYLKQIL	37	676	205	rv	0	-1
2L	FBgn0031896	FBtr0079417	166	307	GGATAAGCG	76	ACATGAAAA	83	AAATAAAAC	APHSGPQGNSAQMLCVCQHNQCNLIISHPAKFAHSNTSRHLSIFILSVSSTCQVTNDFNCKPSKATRRTPRNKQT	KNKTSK	20	480	63	rv	0	-1
2L	FBgn0020618	FBtr0345448	4	319	CACTAAGCT	23	CCTTAACTG			ATDLCNGRQICLAKTKIKFKRP		34	7895	109	rv	0	-2
2L	FBgn0003607	FBtr0079636	97	207	GATTAAACA	21	ACTTAGAAT	61	AAATAAAAA	TVGSSKAKKNDYTFNEKLPT	NYSSLQALSKPPNQLLRHRTFFHKCPESVSVFMITIFNK	11	1415	122	rv	0	0
2L	FBgn0027094	FBtr0079721	170	967	TCTTAAGAG	17	TTTTGATAC	36	AGATGAATT	EHKGFESGKTFNYSQF	YTTMLNLNPLICFKQHFR	38	363	109	rv	0	1
2L	FBgn0263852	FBtr0079719	762387	113	GGTTAACAA	15	AAATAAAAT			QSYKHSDILGYIYK		6	38854	99	rv	0	0
2L	FBgn0004867	FBtr0345436	6	268	GCCTAAGTG	14	GAATAAAGT			VNTFEANQSRVFE		34	731	53	rv	0	-2
2L	FBgn0032196	FBtr0079956	20	242	GACTAATCA	15	ACATAGTTC	23	CTATAAAAA	SNLMSHKIYIYFRT	FIFLNYL	42	597	92	rv	0	0
2L	FBgn0032200	FBtr0080086	773578	157	GGATAAAAG	23	ACTTAATAA	24	TAATAAAGT	KNFPIGTTKHLNTIWLLRTNLT		11	671	107	rv	0	0
2L	FBgn0011305	FBtr0333411	135	201	TTCTAATGA	1	---TGACAA	6	TCATAGTTG		QHHS	16	395	83	rv	0	-2
2L	FBgn0032216	FBtr0331669	13	476	CTATAAGTA	12	TGTTAATAT	18	GAATAAATA	VIVLTSLHLYC	YNNSE	14	256	81	rv	0	-2
2L	FBgn0011703	FBtr0080059	363176	813	TCTTAAAAG	11	ATTTAATTG	13	TTGTAATAT	KHSHRLIYCI	L	7	46778	110	rv	0	0
2L	FBgn0004106	FBtr0080051	927480	298	AATTAACGT	10	AACTAAGAA	13	TTTTAAAAC	RSVFSFDFN	EF	9	37482	140	rv	0	0
2L	FBgn0032248	FBtr0080044	144	200	AGCTAAATT	9	AATTAGAGC	12	ACCTAACCA	ILYASSIN	ST	31	379	80	rv	0	-2
2L	FBgn0032292	FBtr0080122	223566	248	TCCTAATTA	6	TTTTAGCAA	14	AAGTAGATT	LSYVF	QIHNVTK	14	322	100	rv	0	-2
2L	FBgn0004363	FBtr0305260	21	283	GCCTAAGTC	15	GTCTAACAT	195	CCTTAATAA	VRGFPLVVKSLNVV	HPHTPNNNNNNNNSSQTSAETTTRSNKIKDTIFFKNKQHTVKYKENLHILAIRLDWISCQPAITTSAHSLPQPRESAGETLPNKRCRGMDGWCNRWVGQVSPSSLDVALISALNISEIVVDKSAVKIHLPIKRKKKTKWKRRNIMAQKALHFFQFSRLYGLPAKSCGETRTHITPKSHP	14	1099	455	rv	0	0
2L	FBgn0010612	FBtr0080167	71558	100	GTCTAAGCT	33	GAATAAAGT	39	ATTTAAAAT	AYYSLRLAVTGMGNVIPNRCVYLYVCEHFDSE	SEIVI	11	55703	161	rv	0	-2
2L	FBgn0032444	FBtr0080411	369080	534	AGTTAAGCA	3	GTGTAATCC	38	TTTTGAATA	AV	SAFFGRLPLIKINLHANSSKVSHLMSIMRLRIKF	5	594	142	rv	0	-2
2L	FBgn0032511	FBtr0342640	249329	145	CACTAATCT	2	TCTTAGAGT			S		8	642	61	rv	0	-2
2L	FBgn0032518	FBtr0345449	63	156	CGGTAAACA	20	TCGTGAATT	24	AATTAAACA	TPFAGSDVLKLVQDLRNHS	IEN	23	808	116	rv	0	-2
2L	FBgn0015338	FBtr0080850	133	228	ATTTAAGCA	28	TTGTAACAA			AIVPNTLYSFVFVTCLFFGVVREIEIL		20	216	91	rv	0	0
2L	FBgn0026150	FBtr0080956	246199	614	ATTTAATTG	4	TTTTAACCC	13	AACTAATAT	LHF	PVISVIFN	15	279	75	rv	0	-2
2L	FBgn0032634	FBtr0081011	340486	118	GATTAATCA	9	CCTTAGTCT			SYNYQLIP		20	19277	97	rv	0	0
2L	FBgn0024689	FBtr0081000	12	752	CCATAAATG	8	ATCTAGAAC	23	GAATAAACA	MSNVLCI	NYVCMYVRARICLE	13	297	49	rv	0	0
2L	FBgn0032721	FBtr0089315	122559	614	AAGTAAATC	2	ATCTAAGCC	29	ATTTAAACA	I	ACCMHFRSTRIILLHYNDLIVTFEHI	17	708	124	rv	0	-2
2L	FBgn0032725	FBtr0342928	11	85	GTGTAACTA	5	TCATAAGTG	18	TATTAAGCT	LACS	VENIHLKFTQIY	12	1287	207	rv	0	-2
2L	FBgn0086710	FBtr0302491	12	112	GCCTAAACA	19	AGATAAAGT	23	AAATAAAAA	TFIFNRTRRHNKVLYEQR	SLK	14	448	87	rv	0	1
2L	FBgn0003732	FBtr0081287	78	1448	TGTTAAGGA	9	TATTGATAG	10	TGATAGAAG	GTHFHTGY		25	289	54	rv	0	0
2L	FBgn0011638	FBtr0081374	253702	391	GATTAACTC	12	TTTTGATCG	15	CAGTAGACC	LIHLYSATRVF	SQ	4	467	57	rv	0	0
2L	FBgn0032906	FBtr0081438	317708	247	ATGTAAATC	10	ATTTAAAAA	34	CATTAAATA	IKSCNHYLI	KCVLNICIKFLKNGNIFHILVVH	10	376	89	rv	0	0
2L	FBgn0022893	FBtr0085920	1214694	184	GCCTAAGGG	68	GCGTAGTTT	121	GATTAAGAG	GNRPRSSKLSNLLIKYLLTQKKQITEITVLPPGTRTVSIFRSCERVIRGWLLGWRAQFSNNNPAMGA	FYSVPVLSLSTNKQPTNQQYRQQTKTKNPLLFKNLLKILTLKQSIYIYKAKD	26	3069	731	rv	0	-2
2L	FBgn0000559	FBtr0085912	10304	845	TTGTAAAGC	20	GCATAGAAA	25	GAGTGACCG	STTTRSPTTSKCSWLSGKA	KNME	32	25888	198	rv	0	-2
2L	FBgn0032987	FBtr0345541	9	160	GCCTAAAGG	13	AAATAATAT	17	ATATAATTT	RHFTARKLYGMK	YLI	15	32137	117	rv	0	-2
2R	FBgn0046706	FBtr0113784	625636	567	AATTAAGAT	6	GATTGAAAA			DACTD		6	240	58	fw	0	0
2R	FBgn0046692	FBtr0111111	2	347	TTTTAAGAA	19	ACATAATTA	48	ATTTAGATG	ELFYCFSDHFGAFSTEST	LIILAFYLFRGLEQLTVQKLNLCILYFI	15	498	261	fw	0	-2
2R	FBgn0261403	FBtr0086085	105494	1060	GTATAAAAA	23	ATATAAAAA	28	TTTTAAGTA	KTFIMSIAIWTWESRDIHIILI	KATF	5	367	27	fw	0	-2
2R	FBgn0259979	FBtr0086038	243	479	TTATAAAAT	8	CGATAAACA	25	TTTTGAGAG	NRKALKR	TSQWCTYKYIYISIIF	4	403	47	fw	0	0
2R	FBgn0085229	FBtr0112393	907259	53	GCCTAAGAG	17	ACTTAGTAT			EYYQHLKIPKRQLKIT		85	6766	62	fw	0	1
2R	FBgn0027066	FBtr0086127	481000	292	TATTAATTT	4	ACGTGAACG	9	CACTAAATT	FET	TKTH	7	662	94	fw	0	-2
2R	FBgn0029506	FBtr0086180	121492	229	TACTAAGCA	10	ATCTAGAGG	17	CAGTAGCAC	AIGVSINYI	RHTHIQ	10	419	129	fw	0	-2
2R	FBgn0033209	FBtr0088924	29	136	TCTTAATAA	1	---TAACAC	43	TTTTAGCCA		HSPAIPDSRSQVHTTPLHSPHKPAAPLVLCPLCTRCRLLNF	139	916	100	fw	0	-2
2R	FBgn0015509	FBtr0088846	106	775	GCCTAAGTT	5	AAATGAACA	35	TCCTAGCCC	VFVK	TTFAVSSMPAIKNIINKLRFVSTLRYPSS	8	814	102	fw	0	-2
2R	FBgn0013726	FBtr0088792	3	540	TTCTAAGTC	19	ACTTAAGCG	41	ACATAAAGT	VNTLKTPIPQTPFRSSYT	ALISRTKQMKTLAYPTLIPTT	2	364	149	fw	0	-2
2R	FBgn0033349	FBtr0088652	23981	518	CAATAAATA	7	ATGTAGTTG	13	AATTAATTG	IRGVFM	LYSFN	3	300	36	fw	0	1
2R	FBgn0003612	FBtr0088578	17231	555	GGCTAAGCA	16	TCCTAATTC	40	AAGTGATAA	AKLIEYFSVLYHHLS	FIFNVFSVVTESKLFHDMYSYFK	895	21758	154	fw	0	-2
2R	FBgn0050344	FBtr0088583	66	508	AGCTAACAA	14	TCATAAGTT	31	GATTAGAAA	QTLQSTDLAECIS	VKFLLQALRRALVLKD	24	783	48	fw	0	0
2R	FBgn0262515	FBtr0088587	15	380	GAGTAAACC	11	ATTTGATTG	45	ACATAACAC	TAYIIGSHLI	LFNAHSIFIPLFLQSIHMYMLTNQYLIPYTHYT	3	224	51	fw	0	-2
2R	FBgn0050343	FBtr0308205	12	114	AAATAATAG	1	---TAGCGA	3	CGATAGATA		R	62	278	156	fw	0	-2
2R	FBgn0033428	FBtr0088524	99	357	CTGTAAGGT	8	CTTTAATTT	25	GTTTAGGGT	GVPFTNL	FYDAFIECNKDNWPWV	35	169	86	fw	0	0
2R	FBgn0025286	FBtr0088526	158	125	GACTAAGCA	3	ACGTAATTG			AT		12	1446	64	fw	0	-2
2R	FBgn0040773	FBtr0339412	2	67	AAGTAAGGG	12	ATGTAGCGT	32	AAGTAAAAA	GAPLATATTNM	RYLLSWPAGHYSVLQLKFK	20	1946	85	fw	0	-2
2R	FBgn0262169	FBtr0088402	68	614	GATTAATCG	3	GGATAAACG	7	CTATAGCCG	SG	TFL	20	325	150	fw	0	-2
2R	FBgn0004907	FBtr0088415	81	249	AACTAACCA	4	AACTAAGCA	45	AAATGAAAC	PNN	ANVSFLTMQILFSNTNKQKPETTKRNKYYKTQPAKQNNLK	9	1465	145	fw	0	-2
2R	FBgn0033538	FBtr0088283	3	714	GAGTAAAGA	46	ATTTGAGTA	60	ATTTAGCTA	RTTKSHLIYNLHLIYCILYFFFVFSSYKKIRQIDLGTGSDVERNI	VRFRQKQSEDITI	663	1570	167	fw	0	-2
2R	FBgn0033566	FBtr0089728	209372	298	AGTTAATAT	6	AGCTAAATA	8	ATATGAAAA	YSLLS	I	22	460	70	fw	0	0
2R	FBgn0037084	FBtr0088103	102	227	TTGTAATTG	13	GTGTAAATT	24	TTTTGAATT	LLSLFPNRLYLV	IRFIYDLACF	18	278	94	fw	0	0
2R	FBgn0024188	FBtr0088126	1189155	185	GTTTAAAGA	2	AGATGAATT	31	CAATAATAA	R	ISICITNRHVEAAKTMYSISPIISMCNQ	3	516	136	fw	0	-2
2R	FBgn0027495	FBtr0087983	153	574	ATGTAATCG	20	TGCTAACTT	22	CTTTAACTG	SDPAAEPTHTTNTDELFLC	L	30	337	149	fw	0	0
2R	FBgn0010621	FBtr0087987	373311	543	ATGTAACGA	12	ATCTAGTTT	40	TATTAATTG	RPPSSSIIHQI	FQIHIPTLRYLFTNNTRVKPHLYVHLY	15	1390	78	fw	0	0
2R	FBgn0010238	FBtr0087933	60	360	AGATAAGCC	29	AAATAGATA	81	TCTTAAGTT	ANGPTAVDSKRFRSNPSTSPRMHKTYIK	IYRKQTSCNRAIDVSNDFGHTNPHPVLSSFCSFCFRFRIVQPNFCTSNIMS	31	439	64	fw	0	-2
2R	FBgn0011604	FBtr0087841	31	1028	AAGTAAAGC	18	CACTAGGCA	22	AAATAGTTA	SDKANRYFSEIRLYTQH	AVK	7	735	86	fw	0	1
2R	FBgn0033762	FBtr0087845	23327	656	CTCTAATCG	10	TGTTAAATA	29	GTCTAGCAT	SPSIRLGDC	IHKALGDLVAFYKKLLPV	25	261	62	fw	0	-2
2R	FBgn0010638	FBtr0087498	102217	101	TCTTAAGCC	16	GCGTGAACA	66	ATTTAATCG	AMHFVANKILSPQRA	TMSTSSFLLRRDKKRSIPLVEALVCFHMKLIIPKLKLKTCLNVMHIFKI	8	480	130	fw	0	-2
2R	FBgn0033961	FBtr0087440	283425	114	ATCTAAGCC	7	AATTGATCT			AIHSAN		9	596	67	fw	0	0
2R	FBgn0050467	FBtr0087334	82	522	GCCTAAACA	8	GGATAAAGC	13	GACTGAGAT	TTCLHDG	SKND	5	291	41	fw	0	1
2R	FBgn0022097	FBtr0087335	435013	247	TTCTAAGTA	14	TGTTAAACT	26	TTGTAATTC	VLPWMCLFQQYYC	TIFCSVSVSIL	12	758	78	fw	0	0
2R	FBgn0014020	FBtr0087214	8	193	CTCTAAAAG	7	ACATGAAAA	21	GCATAAACA	KSKSTT	KSLPHTHTAKTTA	17	1583	125	fw	0	-2
2R	FBgn0001124	FBtr0087232	63	417	TTGTAATCG	50	TACTAAACG	57	TTTTAGATG	SYHWIAPLDRYVQRLAMYIYWACDLEIPKLDHRCLHHWHLNQTNNNCNY	TFIRGF	23	312	91	fw	0	-2
2R	FBgn0015754	FBtr0087236	12	412	CGTTAAATT	18	AAATAAAGC	20	AGCTAATAT	IKEESARVLLTSQFKHK	S	16	317	130	fw	0	-2
2R	FBgn0003274	FBtr0087105	303859	114	GAATAAGCG	55	ATATAAACC			AVECGEYTVQHTCEARKQRSGAAIHTWPASLHTCVAPIRSPFLRNKNQQCLHFI		57	2325	86	fw	0	0
2R	FBgn0013763	FBtr0340066	6	453	AACTAAAGT	6	ATTTGATTT	11	AGCTGACCA	SGSPI	FMYS	6	942	56	fw	0	-2
2R	FBgn0026533	FBtr0100437	146	670	ACATAAAAC	9	CTTTAAAGT	54	CTATAAGTA	NDALTSPL	SRRRVQALYTYNTKQAIAKSGRCTPMQKEVGHGSRNVTPSSCLL	5	436	227	fw	0	-2
2R	FBgn0028737	FBtr0345627	12	223	ATCTAAACA	16	AACTAAGCA	26	AAATAAAAT	TSEILILTINLSKAN	ANIVVFIFK	9	2916	56	fw	0	-2
2R	FBgn0016697	FBtr0086910	1055830	245	GCGTAAGCG	7	AATTGATCT			AAVVLN		15	2332	68	fw	0	-2
2R	FBgn0024196	FBtr0086920	237746	98	GACTAAATG	40	CAATAAATA			MAWCIATIAELSAHLYLYSNHQRINGKLNYNVMKLYSIQ		12	314	118	fw	0	0
2R	FBgn0016701	FBtr0086830	11354	214	GTTTAAGTC	3	GCATAAGTT	35	TTTTAGTAT	VA	VVLIYFHLISNRNAHSDYPLVVLCTCVCPLF	22	376	73	fw	0	-2
2R	FBgn0028744	FBtr0089550	146	785	ACGTAATTT							9	446	66	fw	0	-2
2R	FBgn0027835	FBtr0086682	132	1302	AACTAAGTG	12	CAGTAGCAG	47	CAATGAGCG	VHRAECPDRQQ	QQYYKSGCAGDRSWRWTRSWSRSWNWNLNWIIGQ	46	821	37	fw	0	-2
2R	FBgn0040273	FBtr0086531	154	1079	GACTAAGCT	6	AATTGATGC	11	CTTTAAAGT	ALHTN	CYTL	13	447	71	fw	0	0
2R	FBgn0261394	FBtr0071522	1050331	265	AAGTAATCC	9	GATTAAGGG	23	GTGTGAAAT	SQGCIIID	GSILIFVTDVRSV	11	2066	89	fw	0	0
2R	FBgn0034576	FBtr0071530	159	171	GAGTAAAGA	6	GTCTAGTTT	17	CGATGAGAG	RRRKV	FPMFSLMVIR	9	264	112	fw	0	0
2R	FBgn0034577	FBtr0071532	162	287	CAATAAGAC	29	GCATAGGAA	44	AAGTAGCAG	DQEVQAEEERTQSTKRPNSLPLAMAKRA	EPITSINTTASETK	8	295	96	fw	0	0
2R	FBgn0002736	FBtr0071569	139	148	ATATAAGCC	30	GTATAAGCT	67	AAATAGCAA	AVATTSSIAYLSDGHIVFYNGTSTILVIV	AIPLYFLVQFAVNKKGLEDTLFSKSCVQSRLCYRSK	191	480	82	fw	0	-1
2R	FBgn0011211	FBtr0071883	1044180	553	GGTTAAGCA	8	GAATAGGAG	10	GAGTAGCGG	ASAANEE	E	5	1197	142	fw	0	0
2R	FBgn0010078	FBtr0071897	443255	141	GCCTAAGGA							0	1228	54	fw	0	-2
2R	FBgn0034858	FBtr0072013	26	577	TACTAATCA	15	GAATAAATA	22	CTTTGATCA	SDFIDRSVELAVVE	ISFITL	7	236	40	fw	0	-2
2R	FBgn0034962	FBtr0072167	10719	651	TCATAAAAC	12	TATTAAATG			NTQLYIRYLSY		14	449	59	fw	0	1
2R	FBgn0034968	FBtr0072176	227615	166	GAATAAACA	4	TTTTAAACA	16	CTGTAATAA	TVF	TELINCTRYSL	10	619	60	fw	0	-2
2R	FBgn0035063	FBtr0072374	68	251	ACATAAATA	3	GCATAAGTT	8	ATGTAAGCC	IA	VLTM	9	250	50	fw	0	-2
2R	FBgn0058263	FBtr0301779	18	506	ATTTAAAGA	5	AGTTAAAAT	7	AATTAAAAC	RNHS	N	280	769	121	rv	0	-2
2R	FBgn0085638	FBtr0334937	100	201	ATTTAAAAA	2	AAATAAAAA	22	GAATAAATT	K	KLKLLFLTFCTCSQKKKCE	89	1005	83	rv	0	-2
2R	FBgn0053554	FBtr0303293	157	3791	CTATAATAT	12	AAATGATAT	24	TCATAAGGC	YCKCYSKNQIK	YFVLQPYVFNS	18	503	51	rv	0	1
2R	FBgn0033021	FBtr0086091	641895	663	TCGTAATTT	3	ACTTGACAT	11	TCTTAATTC	FT	HSEVHSS	7	398	78	rv	0	-2
2R	FBgn0000043	FBtr0086029	652322	377	TTCTAAGCA	28	GCATGAGTA	31	CATTAATAC	AVVGLGVVVPHRTHPLQTKDGSQKYWA	VH	9	682	141	rv	0	-2
2R	FBgn0262736	FBtr0086151	42	160	AAATAAATC	109	GTTTAGCTT	131	TCATAAAGA	INQCKHTTTTDRQTAPSGQQQPHQHQQQLQEEQVKLCQANEQRATCNFQQAKTTTVRVRCKPGVDRLYIGRTTKTSPAGLQDLRHALPIGGRRFAPVVQFTSIRWRVV	LSYFPFKISLKHEENNLQLSS	8	2155	371	rv	0	0
2R	FBgn0033104	FBtr0086212	144266	119	CCCTAAATG	32	CTGTAATAA	33	TAATAACAA	MNGSALIAHHNVARLVDTQLFIFASCSLYKL		4	191	86	rv	0	0
2R	FBgn0022224	FBtr0086211	766167	74	CAATAAAAC							9	569	44	rv	0	-2
2R	FBgn0022772	FBtr0088959	228273	925	AACTAAGGC	9	GAATAAGAA	13	AATTAAGCA	GHNARTNE	EVN	11	413	86	rv	0	0
2R	FBgn0028687	FBtr0088947	258834	434	AACTAAGTT	22	TATTAAATA			VTFIGTILYPLQTVTLQLAIY		129	42911	133	rv	0	0
2R	FBgn0003733	FBtr0088938	139	924	AATTAATAG	1	---TAGTCA	36	CATTAAAGC		SLLQDYNERVQYILNSSSNSDNAMRQITLHSNKH	12	293	74	rv	0	-2
2R	FBgn0029093	FBtr0088898	418768	393	AAATAATCG	8	ACTTAAAAT	29	ATATAAATT	SNKEKYT	NLNCKHYRSIPLRVSPKNNI	10	1241	74	rv	0	0
2R	FBgn0263121	FBtr0088896	3	245	GACTAAGTT	5	CGCTAGCTG	7	CTGTAATTT	VLSR	L	2	31997	135	rv	0	-2
2R	FBgn0033241	FBtr0088878	41	454	AAGTAAGCA	3	CAATGATAT	26	ACGTAAACG	AQ	YYEQAFCTFNDILLYLFKNKHT	11	9749	120	rv	0	-2
2R	FBgn0040777	FBtr0088719	19	433	GCTTAAACA	15	TTGTGATCA	90	TGCTAATTT	TVLSTGLLLMASGL	SAVTTPLPSSSCPDDLVSGPSFRSYHSQAHIHLLNGCFNVLNTVFRKTKRKQVFAISHRSLLLFNVQLRRSSCC	63	235	66	rv	0	-2
2R	FBgn0033342	FBtr0088683	443297	547	AGTTAAGCG	5	CTGTGATTC	26	TCATAAACG	AAPL	FVLPTITSFSRSHKECIVFS	15	641	165	rv	0	-2
2R	FBgn0033377	FBtr0088630	68740	624	GAATAATCC	10	CGCTAGGCG	23	GTCTAAAAT	SECTFKRIR	ATGTKDLTRRPV	13	415	92	rv	0	0
2R	FBgn0023143	FBtr0339517	249292	1009	CCCTAAGCC	6	TCCTAATTT	10	CATTAAATT	ARLYS	FNH	9	573	153	rv	0	-2
2R	FBgn0003660	FBtr0088362	61	130	CACTAAAGG	6	GAGTGAGGT	47	TACTAAAAT	RPPRE	GKHMDTKWKRTKQTQLGRKPFWSFRAMREGEMKKIKRITY	15	294	141	rv	0	-2
2R	FBgn0033519	FBtr0329868	2	73	GAATAAATA	16	ACATAAAAT	21	CGTTAATTA	IRYSRIIGQRPKIHT	NGDR	8	385	72	rv	0	-2
2R	FBgn0033548	FBtr0088252	1424009	65	TACTAAGCC	4	TTTTAGTTT	6	TTTTAATTA	AAF	F	15	1091	61	rv	0	-2
2R	FBgn0033581	FBtr0088205	178	588	GACTAAAAA	16	TTCTAATGA	17	TAATGAACG	KNQGAAACGFQFNNF		7	1070	28	rv	0	-2
2R	FBgn0044020	FBtr0088085	211425	114	AAATAAATA	12	GTCTAAAAA	18	AAATAAAAA	ISPPDITLCCV	KNNYK	18	383	60	rv	0	0
2R	FBgn0033663	FBtr0088058	1315779	490	CTCTAAGCT	11	AACTAGCAT	32	TATTAAATT	AARRVELAAN	HFHIFVKSNAFSTILEQKMY	6	24498	214	rv	0	0
2R	FBgn0033669	FBtr0088051	40	271	ATGTAATTA	14	CTTTAGTTT	29	AATTAAACG	LPGMPCIVSNSNL	FKAMKKVFILEDQN	15	235	49	rv	0	-2
2R	FBgn0033757	FBtr0333103	15	833	ATGTAAATG	21	TATTAAGTG	31	TGTTGATCA	MLTCQNRFNTSPHPRLYLAY	VCESFVLNC	14	234	118	rv	0	-2
2R	FBgn0013765	FBtr0087703	154	1149	TTATAACGA	11	CATTAACCC	42	ACTTGATAT	RSRRRPVYQH	PERPFTQCSIAISCHSYILYALYFVVSLLT	16	342	78	rv	0	-2
2R	FBgn0004638	FBtr0087694	230331	212	TCATAATAA	1	---TAAGAT	5	TTCTAAGGA		DNF	8	358	120	rv	0	-2
2R	FBgn0033879	FBtr0087643	816607	296	GAGTAAATA	4	CCCTAATCA	28	CTTTAATCG	ILP	SIPASFAFILSKRKTVVSTQLKL	10	1274	99	rv	0	-2
2R	FBgn0033889	FBtr0303991	10602	1334	TCATAATTG	22	AAGTGATCT	45	AAGTAGCAA	LWLLWELITIYRDNVIAWPNK	SRCPLFDFAIGICAICDHPCAK	35	743	79	rv	0	1
2R	FBgn0028689	FBtr0087475	369760	423	TCGTAAGCG	12	ACATGATAT	17	ACTTAGCAG	AVCRRHYSTQT	YQHT	19	1034	144	rv	0	0
2R	FBgn0262954	FBtr0112379	363596	58	CGTTAAAAC	15	ATTTAAGCA	20	TTGTAAAAA	NPLKTYRQPSKQYI	AVRL	16	11662	137	rv	0	0
2R	FBgn0262512	FBtr0087341	322138	125	CGCTAATTC	24	CTGTAAACA	41	ATTTAAAGA	FLEFCSRTLFRIAATARELLYTL	TTIHRFSASPLFLSCI	8	380	73	rv	0	-2
2R	FBgn0010590	FBtr0087262	1435463	225	GAATAAATA	7	AAGTAAGAT			IVYLPK		8	1303	86	rv	0	0
2R	FBgn0034098	FBtr0087189	178	747	CAATAAGTC	13	ATTTAAAGT	24	TCCTAAGCT	VGISRRNNVNQI	SRHSLHNNSS	5	243	48	rv	0	1
2R	FBgn0034176	FBtr0087059	165	452	AACTAAGAC	17	ATTTAACGT			DSSLHIRPKFTLFPLI		22	430	62	rv	0	1
2R	FBgn0025716	FBtr0086960	261158	426	CCGTAAGGA	20	ATATAAATG	22	ATGTGAAAT	GQRNRIPILILKTQLYVII	M	14	17281	109	rv	0	1
2R	FBgn0034277	FBtr0089559	307304	635	TCGTAAGTG	11	AAGTGAGCT	25	CTTTAATAA	VRSSLYEVNK	ATLYLATPSENKL	4	19854	144	rv	0	-2
2R	FBgn0034282	FBtr0086823	334191	262	GGTTAAAAC	7	GTATAGCGT	13	TTATAAATT	NPDLSV	RLCTL	2	520	131	rv	0	0
2R	FBgn0261119	FBtr0086723	84040	506	GAATAAGTC	4	ACTTAGTAA	5	TAGTAATTA	VHT		9	354	102	rv	0	-2
2R	FBgn0034368	FBtr0340394	3	398	TACTAAGGA	12	TTTTAAGCA			GQALHTNYWLF		7	420	88	rv	0	-2
2R	FBgn0034443	FBtr0086551	154252	80	AATTAACAG	5	AAGTGAATC	9	TTTTAAATA	QNLK	ISF	8	178	83	rv	0	-2
2R	FBgn0266711	FBtr0086540	631081	118	TGCTAAAGA	3	AAATAATAT	8	ATTTGAATT	RK	YWLI	5	11801	190	rv	0	-2
2R	FBgn0003887	FBtr0086536	4905	448	AACTAAATT	18	AAATGAAAC	23	AAATGAATT	IRIGNQSNSRSMFCEKK	NENK	10	148238	178	rv	0	0
2R	FBgn0003114	FBtr0086306	9	175	CGTTAATGT	6	TTGTAATAA	7	TAATAATTT	CIVIL		7	26889	105	rv	0	1
2R	FBgn0034496	FBtr0086304	65	814	GCCTAATCT	8	TATTGAATA	15	CTATAGCCT	SNLKLFY	IRDTKL	15	720	43	rv	0	1
2R	FBgn0034573	FBtr0071547	58006	433	TTTTAAGCC	48	TTTTAGACA	83	ATTTAAAAC	ATSMYSPYDNHHCLYDQAQAVRGLVLVGRLSLTKRNHFKIACLDSCF	TNSQSGIELPGPSVLRVSHFLTNDLDLKLYILCI	36	522	67	rv	0	-2
2R	FBgn0034583	FBtr0071541	109762	297	AACTAAGCC	19	ATCTGAGCG	61	GGTTAATAA	ATDRMSNALKQNVLNQLI	ALYSSTGRRNFILFICAFLLKTVKESLYYVEKFITLFNEIG	8	374	112	rv	0	0
2R	FBgn0016641	FBtr0071686	32	1378	TTTTAAAAG	18	AGATGAAGA	54	GGCTAAAAG	KRAKTMINNFLTTKRWR	RTKHQFTICNHNFCGPYFNESNRDGQATSKTRNHG	42	159	69	rv	0	0
2R	FBgn0003687	FBtr0071679	203413	354	TCATAAATA	3	GGATAGCGC	24	ATATGAGTG	IG	RFISSVRVRFKVGSSGSLII	17	507	75	rv	0	-2
2R	FBgn0022986	FBtr0071843	136	397	CGTTAACCC	24	AACTAAACA	57	ATATAAACG	PIDFPKPQETNLNNNYNNNNNHN	TMLSVKIKIYSNEISKCLKSTIQLFTPIKYNI	16	288	87	rv	0	1
2R	FBgn0261596	FBtr0071935	617434	132	AAGTAAGCC	2	GCCTGATGG	50	AACTAAGGA	A	WRKARLRASPAIPKSCWLCVSQTSLPTNQQPTKQNQCLLLERLLFVN	8	1086	164	rv	0	-2
2R	FBgn0003062	FBtr0071982	77	345	CAGTAAGAA	8	GTTTAGTTT	10	TTTTAAGGC	EVVFCWV	F	20	214	82	rv	0	0
2R	FBgn0015372	FBtr0072120	36818	262	TACTAAGAT	11	CTGTGAAAG	94	TCTTAATGA	DLSDPQDPHL	KNQCDFNRTRLQFEYGLKGQPASFKQSSNPTPKTQRPKAAAANARCKLGLKLCIRSLIRLDPGSPRSTDKALRQPLHHNLSS	24	400	21	rv	0	0
2R	FBgn0000562	FBtr0114586	63	1005	ACATAAACA	11	TCCTAACAA	66	ATATGATCT	TFRPSYYDDS	QTKRRHTTYYYFVLQLRGLALGPSTLNDFAITFIPIEKQYILCLDVEHCNNNYI	15	243	41	rv	0	0
2R	FBgn0263006	FBtr0072212	5	1021	CTTTAAGAA	7	CCATAAGCC	16	TTCTAGTAT	EYNYNP	AQLHYSNF	23	636	88	rv	0	-2
2R	FBgn0011726	FBtr0072188	5118	149	CAATAAACT	46	GAATGAAAT	49	ATTTAACTT	TVRALCIAFNKQGMHETAMETRILLRSPICMRIFYIICIFSRNKE	NI	13	88621	188	rv	0	1
2R	FBgn0023170	FBtr0072185	2183	52	CTGTAAGCT	22	AAATAATAA	23	TAATAAATT	AVDSRSSAILWNAEDLFENMK		11	1439	92	rv	0	1
2R	FBgn0035032	FBtr0072339	961482	108	CACTAAGCG	37	TTTTGAAAA	42	AAGTGAATA	AALPGGPASATDSTLSTRRARGGQSPLNYIYLAFVF	KLLK	5	1986	157	rv	0	-2
2R	FBgn0066084	FBtr0100231	9442	26	AAGTAAGCG	13	GATTGATGC	15	TGCTAACAC	AQQHCPLNGTLD	C	13	107156	236	rv	0	-2
2R	FBgn0035083	FBtr0072411	80	168	AACTAATAA	1	---TAACGT	16	GGATAGCCT		RGLWCRPFVWMFSG	29	228	83	rv	0	-2
3L	FBgn0035120	FBtr0300711	58	151	CGCTAAAGA	18	CAGTAATGC			RSELLSFLKNYLIVFTQ		14	482	102	fw	0	-2
3L	FBgn0000575	FBtr0072578	11	200	TCGTAAGCG	18	AACTAAATG	34	GTGTGAAGA	AWKRPAGKTHGTYKPIN	MHNESTVKTPLATFV	95	227	129	fw	0	0
3L	FBgn0035165	FBtr0072583	123242	229	GATTAAACT	31	TTATAACGA	79	ATTTAATTC	THWSQVQHLNNDKTYKHGGGAAKAGTFKRL	RFQIDRKHTHLIVNPHRYNYIYHLIMIMGYIDNGPSTQCSFRPKFCI	11	293	125	fw	0	1
3L	FBgn0011361	FBtr0331864	86358	182	GAGTAAATT	17	AAATAGAAA			IVIVMQAIERITLKFK		10	591	86	fw	0	-2
3L	FBgn0261243	FBtr0072702	38	867	CAATAAACG	12	ATTTAACAA	19	GTGTAACCA	TLLRSPAYQSI	QQSPAV	36	477	141	fw	0	0
3L	FBgn0261602	FBtr0072924	93	257	AAGTAAGCT	15	GCCTGAGAT	37	GGATAATCT	ALAAAGFRRGAGSA	DLGSGRALLCGVVEEIAILHG	115	1226	169	fw	0	-2
3L	FBgn0001233	FBtr0332873	4	718	GATTAAGCG	29	TACTGAGTT	41	CATTAACAT	ATSRNKQPKFILSLAFTYTIYLRFELLY	VYYGRVKFCIH	10	1455	409	fw	0	-2
3L	FBgn0035423	FBtr0073044	941986	111	TTCTAAGCG	42	ACATAAACA			AVERTNRVNLHTTLSFLSSATTPKNLEKFFVPNYSNSLDRT		239	30768	192	fw	0	0
3L	FBgn0035498	FBtr0073209	71	709	TCGTAAACG	44	TGGTAATCT	59	TGTTAGTTT	TDWRSLEHWTGVLSAKHKPRRMFYSFIYIYLPNVGCVDLWVDW	SVDHTKQLLRNSSC	17	246	157	fw	0	-2
3L	FBgn0260856	FBtr0077145	90	217	CTCTAATCT	8	AGTTGAGTT	10	GTTTAAATT	SEDIAFS	V	10	218	46	fw	0	0
3L	FBgn0035631	FBtr0077098	497135	288	CACTAAGGT	12	CAATGACGT	25	AACTAAACA	GSIEIFSVFPQ	RPSISFQLWTYN	6	471	66	fw	0	-1
3L	FBgn0061492	FBtr0301446	43	238	ATCTAAGGC	14	TTCTAAAAT	34	TTGTAACTT	GAKILFKDFATCF	NSIRISKTFILFYLLNEFL	21	244	52	fw	0	-2
3L	FBgn0024921	FBtr0077000	37	894	ATCTAAGGC	2	GGCTAGCCA	13	CATTAGCGA	G	PCHKTPTFTH	23	415	162	fw	0	-2
3L	FBgn0082598	FBtr0076849	4	202	TCGTAAAGC	33	TCATAAACT	40	AAATAAGGA	SCVHSCSLRKKKLIIALRSYVTVDLPRQQQPS	TITNNK	14	786	141	fw	0	-2
3L	FBgn0016983	FBtr0301611	56	944	AAGTAAACC	5	CAATAATGA	6	TAATGAGTT	TDQQ		11	326	80	fw	0	-2
3L	FBgn0035811	FBtr0076808	52	420	GCCTAAGTC	5	AACTAGGAT	32	CAATAAGTA	VSFN	DSSSPFTSSVVMLIVDTFTNPINKVQ	10	806	113	fw	0	-2
3L	FBgn0035830	FBtr0076753	278062	332	GCATAAATC							6	609	87	fw	0	-2
3L	FBgn0026252	FBtr0076685	324278	1050	TCCTAAGAA	15	TTCTGACTT	26	AAATAACAA	ETELTRSPDTWFDF	LDCFSYSFQK	7	495	136	fw	0	0
3L	FBgn0010431	FBtr0076613	196599	218	CTTTAAGTG	20	ATGTGAAGA	25	TTGTGATTT	VNRWHVHLLSYTKILKCFM	RETL	41	1355	377	fw	0	0
3L	FBgn0010825	FBtr0076619	44	1986	AGATAAGTG	7	TTGTAGAGA	12	AACTGAACA	VDRQQL	RASN	5	289	71	fw	0	-2
3L	FBgn0017579	FBtr0076633	188742	167	AAGTAAAAA	11	GCTTGATGA	12	TGATGAACA	KILPLTKVTA		40	1112	91	fw	0	0
3L	FBgn0035936	FBtr0076508	29	268	CTGTAAATC	16	AGTTAGCAA	77	GTTTAATAC	IGDDEDSGCCDSFQS	QSRRRNEPKQQDSEERRSLLELPQKIQRPTEHRDVLNGNMKYIQMHLPHGTGQTREHKTV	8	249	112	fw	0	0
3L	FBgn0001226	FBtr0346541	986568	214	AAGTAAAAG	85	TCCTAGACT	88	AAGTGATTT	KTKRGRLGDEEDEKRKKTRRGRSREGGRRRRDSLAKHERKKNLKEETGVLPRCSERARLKRTHHNTPNVLHSHTSHHYIIIITS	TK	299	15797	307	fw	0	-2
3L	FBgn0266124	FBtr0076462	222857	82	ACCTAAAAT	44	CAATGAATG	59	ATCTAATCG	NTDQTMPRPIVCTVLRSNIQNSRVSVPRRDALSNPHAFIHRNQ	MERSCRRHMSKEAI	27	1416	76	fw	0	-2
3L	FBgn0087040	FBtr0076393	223872	463	TTCTAAGCC	22	AAATAAATT			AHIPTIPARLQSLQYPIIMCK		11	492	81	fw	0	0
3L	FBgn0019644	FBtr0076405	889772	244	GCCTAAACG	10	TTGTAAATT			TIRVLVVYL		12	1754	105	fw	0	-2
3L	FBgn0052062	FBtr0113418	13	866	TATTAAGAA	17	CGATGAAAA	30	AAGTAACTT	EQSTPVSQITHLNYSR	KCSIYEQSKANK	55	190	85	fw	0	-2
3L	FBgn0036099	FBtr0076265	246712	234	AATTAAGGC	9	ATGTAGAAT	34	TTATAGAAA	GEAFCGRM	NDINLNGVGVEIVCELIDDRKSKL	11	574	83	fw	0	0
3L	FBgn0042138	FBtr0076103	72	217	AACTAACTT	67	CGGTAGCTA	92	GTATAGAAG	LPLNHSTLRTYESPRPSPLHSNYSRNMERSKRVTLRVIRVGSLVAQLWKLSLKNQFEKQSIIIHTR	LYLIKCQNTSNLRGKFSSARRFRV	60	1415	387	fw	0	-2
3L	FBgn0036277	FBtr0075954	323209	96	AGATAAGAA	19	TCCTAAAAA	23	AAGTGAAAT	EYHYQQPNWIYPLLRKLS	KPK	15	560	112	fw	0	-2
3L	FBgn0036305	FBtr0075920	144	641	ACATAACTG	4	CATTGAAAT	6	AATTAATAA	LTH	N	8	432	55	fw	0	-2
3L	FBgn0260441	FBtr0075878	337811	140	AGCTAAACA	17	TTTTAAGCT	21	CGCTAATTG	TAAHCLLNERLRESSF	AIR	22	1657	118	fw	0	0
3L	FBgn0011284	FBtr0075885	2	262	CACTAAGGC	5	GTTTAAGGA			GAGV		23	708	80	fw	0	-2
3L	FBgn0036341	FBtr0075886	14750	285	AGTTAATTG	40	CGTTGAGAA	48	AAGTGAGCA	LFYFYAHIQQTHANIHNPHTHTRIDFCKTIFIRNKIFDR	ELCLITK	55	280	107	fw	0	-2
3L	FBgn0036376	FBtr0075813	2	681	AACTAAAGA	17	TTTTAGTTG	19	TTGTAAGCC	RRSRKEHKSIESKYVF	L	8	240	85	fw	0	0
3L	FBgn0026409	FBtr0075718	449285	357	CATTAAGTG	3	GGCTAGTCC	9	CCTTAAGGA	VG	SNWLP	13	1158	75	fw	0	-2
3L	FBgn0023174	FBtr0075629	1050237	273	TCTTAAAGC	26	CAATAAAGG			SDSPFYPFRTFIIIKLRQDLYGVVQ		10	2432	59	fw	0	0
3L	FBgn0027088	FBtr0075633	5	766	AAGTAACTG	24	GTATAAATA	38	CAATAAATA	LVDQGVSFAWHAFTEFQSFLIFV	IKFNNSIISYKIQ	23	376	76	fw	0	-2
3L	FBgn0036515	FBtr0075565	18277	335	ATTTAAATA	10	AAATAAATT			IIQSTKANK		0	700	50	fw	0	-2
3L	FBgn0011016	FBtr0075453	85	191	CACTAAGCT	45	ATCTAATTT	62	TTTTAGATT	AAGRTVSSPPPRDFFAKTHYKFRIFCCFSFKLIPCVVHLFNPHI	FTPVWDCRLETGVKSF	12	244	84	fw	0	-2
3L	FBgn0260460	FBtr0075379	106	189	TTATAAGCC	6	TGTTGAAAT			AWGRC		0	269	44	fw	0	0
3L	FBgn0028399	FBtr0310553	5	457	AGCTAAGCG	6	TATTAACGT	32	AACTGATGC	AILVY	RLGMVLKRAKRECQNGTRRGNSIRN	17	305	116	fw	0	-2
3L	FBgn0028693	FBtr0075308	1322028	265	GTTTAAGTC	18	TTCTAACAC	30	ATGTAATTA	VAKQPLINDRVRLRKQF	HAGYHNFYNNM	8	1074	126	fw	0	0
3L	FBgn0004108	FBtr0075323	13752	847	GATTAAGCA	8	AGATAGGCC	64	CTTTAAATT	ANQNPNR	ALASKLFHLYWSAWDRLSHSALLRLRFLLNLKLSGIFRKFKNTLAIGFLSNNRFL	11	314	54	fw	0	-2
3L	FBgn0036661	FBtr0075324	174	144	AAGTAAAGC	2	AGCTGAAGC	20	TGTTAAAAG	S	SLWPWEISKLGSGKVCC	15	718	79	fw	0	-2
3L	FBgn0040793	FBtr0075217	1644563	91	GACTAAGCC	9	AATTAATCC	16	AAATAAGCT	ASVPLRVN	SNICVK	14	2186	89	fw	0	-2
3L	FBgn0036726	FBtr0075220	260657	123	AAGTAACCT	14	TGTTAGCTC	41	CTATAGATC	PDPLLFNGRLFSC	LIVSLLNNVVVMCRYSSIRSPADKRL	6	292	95	fw	0	0
3L	FBgn0259174	FBtr0299647	18316	984	GATTAATAA	1	---TAACAC	46	ACTTGAAGA		HRQRECKRMALAGGAATVSAAPGGGAVTTIPHITSTTRSTTTTT	11	645	85	fw	0	-2
3L	FBgn0036745	FBtr0075184	321326	179	ATCTAAAAT							0	477	44	fw	0	-2
3L	FBgn0036811	FBtr0075054	136	177	AACTAATCT	28	CGTTAATCG	33	AAGTGACAC	SCAIFKGKGFKFFRVHSEKAHFVNQLR	SKHK	8	231	137	fw	0	-2
3L	FBgn0036813	FBtr0075055	281741	331	TCTTAAGAC	11	CAATAAATA	21	TTGTGACCT	DPPCFSILTQ	IYNSLNASL	9	305	77	fw	0	-2
3L	FBgn0036820	FBtr0075063	119111	115	CAATAAATA	13	ATGTAAAAA	17	TGTTAATCT	IVFLLCSELRFM	KVC	6	204	66	fw	0	-2
3L	FBgn0036921	FBtr0074896	503984	202	GCCTAATTG	41	GTGTAAGCG	67	AACTAAAGT	LAHRTAHNKHTRHTTYNIHHTLFVFPQTCLVNEFSFVPKV	ANFSKSVIDRQVFLLTVLNFKYFCN	9	946	129	fw	0	1
3L	FBgn0036959	FBtr0074828	19	204	TTGTAATGT	21	ACGTGATCG	24	GACTAAATA	CTNTILAILTTFNVFKVNLT	SD	22	198	73	fw	0	0
3L	FBgn0036998	FBtr0078198	58	106	GACTAATCC	76	TATTAAAAA	125	AACTAAAAC	SSSTPDCYPISINFKSVEHSCTYIHATYIDTIVYMPAREEKVACKPCVIAFHCISFDNSVENVLCCVVFCVHNLY	KYTCISEMRLLLRNYSLMEAVKRLLPRPRKKIYNLGACFELVDIPKVN	10	310	48	fw	0	-2
3L	FBgn0259243	FBtr0302637	2	465	GTTTAAGAC	12	AGATAAACA	50	GGATAGATA	DRNNDNNHYSR	TTKSSSSKESNYNRQNKQKQQRSEREKPTGRRWELVG	41	264	68	fw	0	-2
3L	FBgn0085290	FBtr0112456	149	149	AAGTAAATG	64	ATGTAGGAA	66	GAATAATAA	MAHIKLNDPLFSLWRHKIVDNNLQRLLAKNVLEDSADFFPFQAINSAANFWDGQLIHVVFALM	E	17	467	48	fw	0	-1
3L	FBgn0037087	FBtr0078353	144	161	CAGTAATCC	6	GCTTAGATT	10	TTGTAAAGA	SLALA	IKL	2	226	37	fw	0	1
3L	FBgn0037106	FBtr0301160	190	405	GACTAAATT	9	AAATAAAAA	11	AAATAAATA	ISSKLKRK	K	0	354	46	fw	0	1
3L	FBgn0262737	FBtr0332736	160	369	CACTAAATT	8	AGCTAAGCA	35	ACATGAGAG	IQQSTAS	ATATASTRSRRRTPVPGAGAGVGAGT	27	1184	146	fw	0	-2
3L	FBgn0027086	FBtr0078500	84	1230	TGTTAAGCT	8	ATTTAATTG	15	AACTGAAAT	AYGAIGI	LKTNRN	29	367	64	fw	0	0
3L	FBgn0052230	FBtr0070041	3908	84	GAATAAATT	5	CCCTAGCAG	14	AAATGAAAT	ITFP	QLQFKNVK	18	3037	80	fw	0	-2
3L	FBgn0085736	FBtr0302233	119463	95	TTTTAAACA	13	GATTAA---			TLYVQAYSINID		0	2488	43	fw	0	-2
3L	FBgn0260987	FBtr0113746	385869	716	ATTTAATAA	1	---TAAGTT	16	TTTTGAACA		VECKSVLIYIDNLF	11	365	66	fw	0	-2
3L	FBgn0035162	FBtr0072597	52886	1228	TTCTAAGAT	35	GTTTAATCG	43	CATTAGACC	DASKGTLQYHGNFSFLTSFRGQNQQTLHLKRFKV	SENSNDH	13	205	111	rv	0	-2
3L	FBgn0267487	FBtr0072717	261372	536	AAGTAACGG	28	GCCTAAATA	33	TTTTAAATT	RHSPSRSAPTQRNKLNISFCITVASNA	INYF	45	657	85	rv	0	0
3L	FBgn0250789	FBtr0072789	20	2416	AACTAAAGA	11	GCCTGAGCA	22	TTCTAAAAA	RACIVLFSGA	AYVLQFKVYF	18	265	58	rv	0	0
3L	FBgn0004636	FBtr0072867	222403	185	CTATAAGAC	27	GTATAAGCG	29	GCGTAAAGT	DFQKPPKLKKQKKKYITEEEERGAKV	A	4	301	103	rv	0	-2
3L	FBgn0027547	FBtr0072853	51	214	GGATAAGCT	7	ATTTGATAT	13	ATTTAACAC	AGRDSI	YGPYI	17	300	44	rv	0	0
3L	FBgn0047135	FBtr0073107	596718	65	GCGTAAGGA	31	TACTAACAC	35	CCCTAGCTT	GKASPRIRYTESRCIWRKIIDLSGTFTCYY	HLP	9	13760	495	rv	0	-2
3L	FBgn0035422	FBtr0073097	144	145	GAATAAACT	16	GAATAAAGA			TVPDWGYAELFSTRE		23	9073	108	rv	0	-2
3L	FBgn0035425	FBtr0073093	152	372	GATTAATTA	6	AAATAGCGC	22	GGTTAAGTT	LGLQK	RLGQLFILNSASVLG	11	326	108	rv	0	-2
3L	FBgn0003943	FBtr0073178	99	764	GCTTAAACT	7	AAATAAACA	61	AAATGAAAA	TKYISK	TQFSTHFTLNKYEEIMDGHFPFCIVKREDIRKILNFSKRHDINFIKSIKFQNK	8	840	159	rv	0	-2
3L	FBgn0035528	FBtr0300776	195	153	GAGTAAAGC	14	TTTTAGTAT	22	ACATAATCA	SFHSNYCTRERSF	YLDSLRT	2	476	39	rv	0	0
3L	FBgn0262733	FBtr0100505	12759	553	GACTAAACA	26	ATATAGTAT			TESSLFTHITNTLSHAYTHVRYIYI		14	884	103	rv	0	-2
3L	FBgn0035622	FBtr0077127	87	593	GACTAAGAG	25	GAGTAGAGT	34	CTTTAGCTC	EPCDCKPTPRSVYHPNRLTIVFIE	SFSSVSQL	10	292	66	rv	0	-2
3L	FBgn0002638	FBtr0077074	104	548	ACATAAGAT	2	GATTGAGTA	4	GTATAAATA	D	V	29	459	185	rv	0	-2
3L	FBgn0035753	FBtr0076892	63	189	AAGTAAGCG	4	GGCTGACTG	14	GGTTAAGAT	ATG	LDWIRHPFG	37	11950	135	rv	0	-2
3L	FBgn0014011	FBtr0332800	45	193	CTCTAAGAA	3	CTTTGAACC	43	CTTTAGTTA	EL	THPKQKREELQQKQKKKREEKRTKRKILCKIFIFALLGL	15	222	58	rv	0	-2
3L	FBgn0053276	FBtr0114530	338515	102	GGTTAAAAA	20	CATTAAATT			KTFWNLNYRRKVYFYTTTH		16	10047	117	rv	0	0
3L	FBgn0259916	FBtr0300199	152	88	CTCTAAGCG	42	ATGTAAAAT	49	ATTTAACAA	ATGLKPLVKVNRKAEQLNRLLFRGIAIQFRQPQLKAPVKRM	NRTSCI	45	433	99	rv	0	-2
3L	FBgn0035871	FBtr0076711	100115	246	AAATAAACT	13	ATCTGACAC	40	CTTTAAATT	TFMCNSHHKKNI	HGFWRQISHSRKLFALNINNAVYIWL	2	630	45	rv	0	-2
3L	FBgn0016070	FBtr0076549	239041	1000	TTCTAAACC	18	AAATGAAAG	33	ATCTAGTAA	TPITTSTISFTINNVAK	KKYPDLNDDEKWFI	9	3386	214	rv	0	-2
3L	FBgn0035955	FBtr0076548	148	303	ATATAAACT	2	ACTTGATTA	28	TTGTAAAAC	T	LAQHLDQHCYFRNHHTQLTDWTFFL	16	9119	164	rv	0	-2
3L	FBgn0000116	FBtr0076544	88	433	CTGTAAATT	43	ACTTAGAAA	65	TTGTAGCTA	IARQPPSIVPPAGGASPPELTSIHGCHQFGAYATIKNNNSNT	KSSARPPCRFWAVRTANMSSL	42	530	140	rv	0	-2
3L	FBgn0035959	FBtr0331549	6	450	CAGTAAGTG	14	AATTGAAGC	39	TTATAAATT	VVEIGNYSNITKN	SSHQVNERNENMTRDQLERIEINL	24	978	72	rv	0	-2
3L	FBgn0005533	FBtr0076479	182	132	AACTAAGAT	6	GCGTAGATG	11	TTCTGATTT	DLYSA	MMMF	24	554	64	rv	0	0
3L	FBgn0011327	FBtr0076472	2	325	GACTAAGCA	7	ATTTAAAAT	22	AAATAAAAG	AFTVYI	NFPLDNLKLLRYLK	3	311	91	rv	0	-2
3L	FBgn0010408	FBtr0076423	78	196	GACTAAGCA	16	ACTTGATAA	17	TGATAAAAA	AVVASCSQDKYMAQT		33	9209	128	rv	0	-2
3L	FBgn0036030	FBtr0076415	47	351	TACTAAACA	35	CTTTAATAG	36	TAATAGCAA	TTNNRQKNQQTFDKTATRTPLASHSKMKREKNPL		8	686	104	rv	0	0
3L	FBgn0036111	FBtr0076252	2	178	GCATAAAGA	21	ACTTAACTG	25	GACTAACAC	RHRDAGSGWQAAVTTHAHHT	LRD	12	831	232	rv	0	-2
3L	FBgn0003462	FBtr0076229	436752	154	GTCTAAGCG	35	ACATAGCCT	40	TGTTAGTTG	AIIYSDVGHCADLLYLALPTGDIQTIYILLNINT	PVVC	5	501	98	rv	0	0
3L	FBgn0000404	FBtr0076075	3167	492	TTTTAAGTG	3	TTTTGAGCC	22	ATGTAGTTT	VF	AAVMAKLYISLVFPCNIM	13	1798	184	rv	0	-2
3L	FBgn0036258	FBtr0076022	183	540	ATTTAAGCC	5	TTGTGACCC			ADSL		6	961	41	rv	0	-2
3L	FBgn0261933	FBtr0075952	420094	125	CGTTAATCT	3	TTGTAACAG	13	CGATAAATA	SL	QLHLINNIR	9	385	141	rv	0	-2
3L	FBgn0010235	FBtr0075951	235482	509	CCATAAAAA	19	AGCTAACAG	42	AAATAAACA	KYYLFIAHNGIFKFMIES	QQTHTLFIHSLIYISSQAYISK	10	336	148	rv	0	0
3L	FBgn0061515	FBtr0304673	6	120	AGCTAATTT	57	TTCTAGCAC	66	CGTTAAATT	FTHHSTLTSTVSTTSSAASSPFPTSNALYLILMKNLMLRWLLPDCAGISRQFKLKF	HHVPCFPR	11	10259	459	rv	0	-2
3L	FBgn0014002	FBtr0346644	10	497	TTGTAAATC	34	CTGTAGTTT	38	TCTTAAGTT	IQQLPHTHTNICTHKNPTTMNRNKKPQLATYIL	FTS	15	797	164	rv	0	-2
3L	FBgn0036509	FBtr0075596	66	597	ATGTAAGGT	12	AATTAACAC	15	TTTTGATTC	GGRPIKCKLTN	HF	15	200	51	rv	0	0
3L	FBgn0036556	FBtr0075521	84	330	ACGTAACAT	11	ATATGATAA	12	TGATAAATT	HQWELMFINI		5	262	34	rv	0	-2
3L	FBgn0263603	FBtr0310581	2	885	ACCTAAGCG	13	TACTAATAT	48	AGCTAAGCA	AARIGYIHVVGY	YYNFSQDKSATRRHLTITNSNLYTSIQTDWGTRS	43	228	68	rv	0	1
3L	FBgn0266724	FBtr0075491	144	140	TCATAAATT	3	TGTTAAAAC	6	CTGTAGCCA	IC	NL	12	322	50	rv	0	-2
3L	FBgn0014163	FBtr0075412	52	419	AAGTAAATT	4	CGTTAGTTA	96	CACTAAGTA	IRR	LYAYIYLVYVYDRRKQKHPHTHTLYIYTYVVRYYIVRPYIARRYALIYKHSDIRKPLEKQKRKKTSRTPIYKPRTTVKQKQAKTISKRTIH	3	386	301	rv	0	-2
3L	FBgn0053052	FBtr0075229	18795	339	CCCTAAACA	24	ACTTGACCA	39	TTTTAAATT	TRNTCKFNFKSSLIRIFSGVCLT	PKVSICCSLKYYIF	56	281	60	rv	0	0
3L	FBgn0004401	FBtr0075200	670542	694	TACTAAGTA	11	ACATAACAT	15	CCTTAATAT	VDVEGIRNLT	HKP	28	747	253	rv	0	-2
3L	FBgn0264747	FBtr0334131	12	371	TTTTAAGGA	19	TTTTAATTT	43	TTTTAAATT	GLANCISENTKQLIINIF	FLFNLYRTIVQFVKLRKYLIFIF	12	648	202	rv	0	-2
3L	FBgn0036994	FBtr0078224	260203	383	TTGTAAACA	6	CTATAGACT	31	CAGTAAGCG	TLWRL	TFKADLLNLRFSGPNLVCKAKLSQ	4	350	62	rv	0	1
3L	FBgn0037045	FBtr0078327	24	275	CGTTAAAAT	3	GCGTAAATC	22	CCTTAATAA	NA	ITHKDVPLLRFKWPLDVP	35	183	53	rv	0	-2
3L	FBgn0029152	FBtr0078383	4	387	GACTAAGCT	22	ATGTAAAGT	28	ACGTAAACA	ASEAEGNKKKKHQPKSIKIWM	SPRNT	13	622	106	rv	0	-2
3L	FBgn0037138	FBtr0078445	5	575	GAGTAAGCT	27	TACTAACTA	33	ACTTAAATG	AGRQKMRKGNGMSKSSENQTGISYNY	LYKHT	15	314	84	rv	0	-1
3L	FBgn0010348	FBtr0078571	1521817	183	CGCTAATTA	10	ATATGAATA	34	GGCTGAAGG	LNTKIKATI	IQLTLISSEPKQLTSNQNHRKSG	11	1921	125	rv	0	-2
3L	FBgn0024733	FBtr0299870	508899	219	GCTTAATAA	1	---TAACAC	24	TCCTGAGCA		HIEIKCHLKFRNSETIYKITIS	5	1446	75	rv	0	-2
3L	FBgn0039959	FBtr0113748	302491	2631	TCATAACCA	12	TCTTGAACT	17	AAATAGCTG	PIFLKIVPKIS	TLKK	33	280	87	rv	0	-2
3R	FBgn0069923	FBtr0301812	4229	73	AAATAAAGA	13	AATTGAGTA			RLLPFNSNKIFN		0	2309	52	fw	0	0
3R	FBgn0022981	FBtr0078859	39	563	GGATAACCC	7	TCGTAAGTG	20	GTTTGAACT	PISTIS	VRTILMVPKIVV	33	209	71	fw	0	-2
3R	FBgn0037329	FBtr0078680	106	411	GATTAAGAG	7	CCGTAGTTA			EAVVHP		8	343	53	fw	0	0
3R	FBgn0019637	FBtr0078704	109	726	GATTAACAA	5	AGCTAGTTC	11	CCTTGATTA	QRLS	FKCVP	8	506	66	fw	0	-2
3R	FBgn0037351	FBtr0078705	155723	206	GTTTAAGGA	14	GCGTAGAAG	21	GAATAAAAC	GQQQGQNYIRSDA	KFFKRE	19	723	80	fw	0	0
3R	FBgn0037354	FBtr0078708	102	258	AGATAAGAA	17	TTTTAATTA	20	AAGTAGCGC	ERSFLSMHAFILFFYF	LK	13	338	52	fw	0	-2
3R	FBgn0028690	FBtr0078629	333759	503	GATTAATCC	7	GCTTAGAAT	27	CCCTAACCA	SCSIGA	NSVSPLKRLSTRNCNCTNP	8	595	84	fw	0	0
3R	FBgn0003884	FBtr0081639	3092	451	TACTAAGCG	17	GGGTAACCG	36	CACTGAAAA	ASRHFNARWERHWWAG	PSKSVFTLPIATKNSLQH	5	1860	258	fw	0	-2
3R	FBgn0037538	FBtr0081785	105	416	AATTAATAA	1	---TAAGGA	11	ACATAATGT		GSELTKKPT	11	247	52	fw	0	-2
3R	FBgn0037573	FBtr0081834	382609	400	ATCTAAACT	21	GAATGAAGT	26	ATTTGAAGA	TNILSLLLCNALFLAVTTNE	SKYI	16	435	114	fw	0	0
3R	FBgn0037632	FBtr0081918	458720	545	ATGTAAATA	13	CCCTAATCA	25	ATTTAACAC	IESFRNPENTTP	SSKLTCISLLI	38	625	208	fw	0	0
3R	FBgn0037670	FBtr0081977	281743	243	GATTAAAAT	4	TTTTAACTA	6	CTATAGATA	NVF	L	12	227	66	fw	0	-2
3R	FBgn0037671	FBtr0081978	86	321	AACTAAGGA	29	TTTTAAGTT	43	GGATAAATT	GGAGGVEKREEQEEREELALRFVISSPF	VEICQLLLQSNSG	22	339	79	fw	0	-2
3R	FBgn0037700	FBtr0082061	418599	309	AATTAAGAA	5	ATATAATTA	36	AATTAAGCA	EKRI	LFKQANTIVNHFGSRPYHVSNPKATNACSN	3	214	131	fw	0	-2
3R	FBgn0037746	FBtr0301870	14	573	GATTAAATT	12	GTCTAAGTT	23	CGGTAACGG	IKRFVCSLVYV	VKCCGVAVVR	4	510	49	fw	0	-2
3R	FBgn0261599	FBtr0334681	2	57	GACTAAATG	10	CGGTAATCG	29	CGGTAAATT	MCPLRILTR	SRILMHINVWSRRMSGTR	10	1123	298	fw	0	-2
3R	FBgn0037756	FBtr0082140	765120	380	CTTTAATAA	1	---TAATTT	13	GAATAAATT		FESETLKVPSE	3	320	159	fw	0	-2
3R	FBgn0040078	FBtr0082226	296361	457	TTGTAAGTT	2	GTTTGACGA	21	AAATAATAA	V	RFKLNCNSICTDFPVKIK	7	456	70	fw	0	-2
3R	FBgn0260944	FBtr0082275	384798	136	CATTAATGT	8	GTTTAAGCA	24	CTGTAGGAA	CFQKDIV	AVSHQRTSRPRPYFL	7	378	105	fw	0	0
3R	FBgn0017577	FBtr0082279	242569	734	TGCTAAACA	12	CGTTGAATA			TLLITSFLVHR		20	1043	71	fw	0	0
3R	FBgn0037891	FBtr0082358	121	469	TTGTAATGT	5	TCTTAAGAC	13	ATTTGATAT	CELS	DTSTALI	13	205	124	fw	0	-2
3R	FBgn0037930	FBtr0082423	312547	139	CTGTAAAGC	3	GAATAGGGC	7	AAATAGGCA	SE	GHK	3	373	63	fw	0	-2
3R	FBgn0037933	FBtr0082424	154	297	AAGTAAGAA	3	AAGTAGGAA	8	ATGTAAGCT	EK	EIQM	6	239	46	fw	0	-2
3R	FBgn0019624	FBtr0082474	94	150	GCCTAAGCG	19	CACTAGCTA	36	TGCTAATAA	AENTSLKTQNTIYTLQRH	LPTIQCMVRMNMLLDC	9	577	140	fw	0	0
3R	FBgn0038080	FBtr0082656	97	111	TCCTAAAAC	13	CTATAAAAT			NIQSLNKLITNL		61	976	63	fw	0	0
3R	FBgn0038100	FBtr0082693	15	125	TCATAAAGC	36	TGCTAAGAC	38	GACTAGACT	SQPISPARHRITNYPEPVPRGPHTRKTLDKLKTHC	D	27	1919	157	fw	0	1
3R	FBgn0038145	FBtr0082751	822408	404	AGTTAAGCG	14	CCCTAATAA	15	TAATAATAC	APPLRVASPDTQP		13	632	387	fw	0	-2
3R	FBgn0015778	FBtr0346346	3	691	CGCTAAGGG	67	AGATAAAGT	83	TCCTGAGCG	GNCPAARHQQKHQQMSNGSSSDYNIKNSSNNPTLKTSTSSTMQSINYIQEHLMQLNTRKSHTHTLR	SSWSNIKRQLSFKCS	17	814	162	fw	0	-2
3R	FBgn0000454	FBtr0082831	53	509	AAGTAAATC	5	ACCTAATAT	26	AGCTAACCA	IMST	YSGGCVHDHHKQYLYTHVLS	22	689	79	fw	0	-2
3R	FBgn0013981	FBtr0082962	243682	104	GGTTAAGCA	8	ACATAATAA	9	TAATAAATA	ARPLTST		12	6976	181	fw	0	-2
3R	FBgn0038271	FBtr0083000	292094	471	GTTTAAGAG	11	TTGTAGTTT	27	CGATAATAC	EVPPRCCWTL	FNSKENFTPRGSVNR	11	223	71	fw	0	0
3R	FBgn0263979	FBtr0083052	611602	431	GCTTAAAGC	38	TTTTAATTT	52	AATTAAGCT	SICSASYNTHQTTTESDNVLAVPRVQLSSLNGNGYSF	FIYIYIFLKTKFN	15	1540	105	fw	0	-2
3R	FBgn0266599	FBtr0083057	1135412	652	GACTAAACC	29	GCTTAAACA	59	TTATAAATT	TIHPHTSMQPYSNSSPNNLPTKHSRRVA	TNLDSKLGTRQTYKRVKRQLLPVVHLYKL	13	2331	301	fw	0	-2
3R	FBgn0014879	FBtr0083062	934289	270	AAGTAAACT	3	GATTAATGC	18	TTATAACCA	TD	CNFKSLATEGPHCL	24	733	226	fw	0	-2
3R	FBgn0003483	FBtr0083183	149	1435	CAATAAGAA	8	ATATGAAAA	23	TCTTAAAGG	EWLHRLI	KQLILNFLISHFFS	9	380	53	fw	0	0
3R	FBgn0038389	FBtr0083212	46152	177	GAGTAATCA	11	ATGTAGCTT	14	TACTAGTTT	SRDRFVVCSM	LY	13	338	50	fw	0	-2
3R	FBgn0262559	FBtr0083563	266132	337	GCCTAAGCG	59	ATCTGAAAT	62	AAATAAATT	AIQQIPSATKKSCTSLAPIVNWQTTHTTPSKSFVSSRRVPRLYRSAPSVWCKMKPVDI	NK	10	1353	107	fw	0	-1
3R	FBgn0020238	FBtr0083566	30	262	TCGTAATTT	3	AAGTAAACC	111	GTTTGAAAA	FK	TPALPFKTHYIPSKVNIIPYNIYAYNNNNKINNNTTTTSRTTTWNQCGNNNHSSRSPQQQHPYVYQHICNMITASKAAGTQIVIHNKQHGKQQHKNRKKKQLSKQNV	6	2776	417	fw	0	-2
3R	FBgn0264816	FBtr0334146	91	260	ACCTAATCG	14	ATCTGAACT	60	ATGTGATCG	SLRETAKTIPSAI	TYLFSPRHLINQSQILLDVHMLKCPMHLHHALAKTNKLTGNEMLM	12	586	102	fw	0	-2
3R	FBgn0022338	FBtr0083707	745325	251	AGATAACCA	5	CATTAGTAC	15	GTTTAAAAT	PLSH	YLIVCSTDV	29	2534	97	fw	0	-2
3R	FBgn0038673	FBtr0083710	221535	201	AAGTAATCA	6	GCCTGAATG	28	TCGTAGGCA	SITKA	MILDFLIPTLYTNKKHLNKNS	36	709	106	fw	0	0
3R	FBgn0027785	FBtr0083712	232507	151	ATCTAAACA							9	346	109	fw	0	-2
3R	FBgn0038675	FBtr0083714	309244	214	CGCTAAGTG	11	GCCTAGCAG	21	CTGTAGCAC	VIQGPRLFAA	QQRNNQNVL	3	222	36	fw	0	-2
3R	FBgn0016120	FBtr0083727	769085	179	CACTAAACC	25	CGTTGAAGT			TGAHEEHSDTGFVGRLFDSKCNPR		10	1652	91	fw	0	1
3R	FBgn0038768	FBtr0083831	152	522	ATGTAAATT	33	ATTTAAGCC	35	GCCTAGCCT	ISSEDSTSSQSDTLHFKQKHACNYTSNYIDEI	A	8	458	37	fw	0	1
3R	FBgn0262582	FBtr0305028	18	1428	AAGTAATGG	23	AAGTGACAA	55	ACTTAGCAA	WGVDKDEEFGGDRTGQWIVCCK	QNYLRIVNESTTTIAATQTHKTKRMCNKAHT	712	574	102	fw	0	0
3R	FBgn0038808	FBtr0273271	333243	110	GGTTAATCG	7	AGTTAGATT	21	CCTTAAATG	SGHSLS	ILFDCLLVVCFKP	10	338	82	fw	0	0
3R	FBgn0019936	FBtr0083964	272465	121	AACTAAGAT	16	TGCTAATAA	17	TAATAAAAA	DRQMPHFYTSKSLAC		30	635	72	fw	0	1
3R	FBgn0002921	FBtr0333325	24688	1003	TATTAAACA	90	ATTTAATTA	104	CGATAATTA	TPTLLHSHTHSHMPTHECTPQQEQPGTPANNTYKPWRATNRNVYEPQNPQKQHNHSNSNSSSNGNNNSNSYVYNKLQQEHITIYFIFLI	LFKVNEDKQKCKR	12	826	138	fw	0	-2
3R	FBgn0000083	FBtr0089518	163	325	TACTAAGGA	9	TGTTAACCA	15	TTGTAACTC	GFPRWIDC	PFYLL	33	248	95	fw	0	-2
3R	FBgn0051163	FBtr0336712	4	1028	ACTTAACAT	128	CAATAACCC	138	GTTTAGTCT	HLPTILAHELLLGVGSGMGMGLGLGTMSHGTTGTLTPHGVATATSPTAHSAPLGNICNTLPHAPSSSGGGGVSSSMASNLPLNRNLVMLRNHLRKNTGGSITGNGGVGASGVGAQLLQDQDDRLEDQ	PIYYIKFLV	22	480	74	fw	0	-2
3R	FBgn0038947	FBtr0084206	192	194	GATTAAGTC	31	AAATGATTA	54	CCTTAAGCA	VSISNHHQHHIFKNTTQHSKPKTWLQNFQK	LETAERTEPKGCEPSPIQTVRP	27	452	164	fw	0	-2
3R	FBgn0267385	FBtr0084213	689379	513	GAATAAATT	19	CGTTGATTA	29	TATTAATTA	ILPLRKYLDASQLPRASR	LLLITKLIY	13	672	265	fw	0	0
3R	FBgn0039019	FBtr0084309	202065	238	CAATAAGGA	11	CTTTAATCT	23	GTATAGCTA	GREQNRLFSL	SKPLSLIHTYV	14	638	63	fw	0	0
3R	FBgn0039116	FBtr0084458	111	255	CGATAATAT	33	TTATAAGTA			YSFPARRRSFTIARSPPPNRVALHMNIFTFFL		14	251	90	fw	0	-2
3R	FBgn0039132	FBtr0084496	66798	158	GGCTAAGTT	7	AAGTAACGC	19	ATTTAAAGT	VGSMQK	RQKGIIYIEPI	6	379	91	fw	0	0
3R	FBgn0039136	FBtr0084501	11393	244	TGCTAACAA	10	CGATGATCC	39	GCTTAATTC	QLDRTAARR	SWLRAGLMAVVLLLLLAFEFGPAWRPLA	66	249	172	fw	0	-2
3R	FBgn0051126	FBtr0084663	47472	151	AAGTAAAAA							33	354	55	fw	0	-2
3R	FBgn0039302	FBtr0084813	13	2696	TCATAAGCA	5	ATCTAAATA	15	TGTTAGAAT	ANRI	IYVACLGLC	4	275	115	fw	0	-2
3R	FBgn0261986	FBtr0084898	146	608	GTTTAAGTC	18	AAATAATGT	32	GCATAATGG	VTHTQNYFSKRISPPTK	CFWEQIDQHILNA	18	630	51	fw	0	-2
3R	FBgn0001197	FBtr0085062	3483	142	TACTAAGCC	16	GTTTAATTC	47	ACATAATTA	ASRQSDAFETCNTNV	FRFQQRQAKTPTSCNHFCAPAYISYIQRNT	25	3875	324	fw	0	0
3R	FBgn0011289	FBtr0085155	242571	367	TGGTAATGG	12	GTGTGAATA	37	GGCTAACCA	WMAVERTAAAV	IYILTKDIKQKASSNAPSALDDNG	4	786	40	fw	0	-2
3R	FBgn0039532	FBtr0085192	68	196	ATGTAAATA	3	AGGTAGAAT	12	GTATAGAGA	IR	NVIGFGEV	14	562	109	fw	0	-2
3R	FBgn0003279	FBtr0085248	123722	402	AAGTAAACT	26	TCATAATAC			TYFPPSRADTLLYYNKPQKLYEFYS		9	517	76	fw	0	0
3R	FBgn0039562	FBtr0085254	280460	788	CTGTAAACT	10	AAATAGATT	41	TTCTAAGTA	TTSPHPLSK	IVHKSVKFRLSFKPPPGGRAGTPSTLHARF	4	686	96	fw	0	0
3R	FBgn0039581	FBtr0085286	57786	971	GATTAAAAA	7	CTTTAGTTG	45	GTTTAATAA	KTNPRL	LIYPKRWPTWSSSTSFRWNFQIAIVKIATPNFVAKSV	7	323	40	fw	0	0
3R	FBgn0028671	FBtr0085374	15	856	GAGTAAATA	35	CAGTAACAA	62	CGTTAGATT	IKRNIGQSNNQSTLRVSLRYMKLTIQISGIYQLQ	QTYMYVLMFNCREFIYVCISYSPSKR	35	284	80	fw	0	-2
3R	FBgn0039640	FBtr0085383	16844	991	GCGTAAGGA	82	ACTTAAATG	84	ATGTAATTG	GTDSAAWLDQGCSSIRFRSCNCMGWATNAFMCNIYVACFTNSESPKRESPWQIVQSITFFITFNVCLLFITIMSLVILICT	M	18	304	130	fw	0	0
3R	FBgn0014869	FBtr0085384	8	256	AAGTAAGCA	20	TTCTGATTA	38	GCGTAGCAG	ARRPHLMRIHSNTAQVRAF	LRFCSRCSQSHSLLLFA	21	620	168	fw	0	-2
3R	FBgn0028692	FBtr0330379	120	1030	ATCTAAGTG	17	AACTAATCG	27	CCCTAATTA	VNPVRFSTLLTFHENN	SARTRNANP	333	430	94	fw	0	-2
3R	FBgn0029176	FBtr0085392	91	432	AAGTAATCA	17	ATTTAGACC	30	GTTTGAGAT	SSLPSPAPLKAAAALI	TNNNNSSSNNKV	21	998	331	fw	0	-2
3R	FBgn0016685	FBtr0085552	11	153	AAGTAAACT	11	GTTTAAGCT	16	GTGTAGATT	TADRQSSIEV	AMNV	8	1594	83	fw	0	0
3R	FBgn0015221	FBtr0085622	7	228	CAGTAAGGA	13	TTCTAACAC	39	CAATAAATC	GVETTSFSSFFF	HAPTLSPQNCSHNSLINLFPWIVHQ	13	4676	149	fw	0	-2
3R	FBgn0039802	FBtr0085703	210	206	AACTAACAT	7	TTATGAAAA	21	AACTGAATT	HIYTYL	KQIVSRATHANNN	13	357	90	fw	0	0
3R	FBgn0039828	FBtr0085757	70287	308	AAGTAATCC	10	AGGTGACCA	31	ACATAACAT	SPGLPTIFR	PNSSFIKPPILYRFFRPINT	15	341	86	fw	0	0
3R	FBgn0022349	FBtr0085839	50	490	AACTAAACC	52	AATTGATAA	53	TGATAACTT	TNPTDGQSTTLMRCRCVKKRLHLARRVGLMLPTTCKHLRVPPNKATIFFFN		16	254	44	fw	0	-2
3R	FBgn0005632	FBtr0085843	35	2779	CAATAAAAT	6	ACCTAGCTG	35	TACTAGTGG	NVFAT	LEEKMMSIHSVKCNQSSLTMRTVWTGVY	16	303	92	fw	0	0
3R	FBgn0010247	FBtr0113885	143524	995	TATTAAATG	3	CCTTAAATT			MP		0	311	45	rv	0	-2
3R	FBgn0051523	FBtr0078936	115	355	AAATAACTG	18	GATTAGCGT	25	GATTGAAGA	LLIRCTTMIFIMFMLSD	RVTEPD	6	441	72	rv	0	-1
3R	FBgn0037261	FBtr0078895	20	422	AAGTAAACA	10	TATTGAATT	15	AATTGAATG	TQVDWTTNY	IKNN	27	239	56	rv	0	0
3R	FBgn0040466	FBtr0078893	261917	227	CTTTAACTT	20	GTTTAAAAG	40	GAATAAATA	LYQCNTCCSSVNLLNVILV	KHLTNWETNLIIYFIILGE	45	12811	172	rv	0	0
3R	FBgn0037328	FBtr0078769	680143	158	ATTTAAGTT	19	CATTAAATG			VNIRLELLTCRSKKSVLH		13	33507	115	rv	0	1
3R	FBgn0250753	FBtr0078748	178308	423	GAGTAAGAA	4	GGTTGATGG	47	TTTTGAAAA	ELG	WLNEDEHKRSRPLASPSKNSKPAPATASRTIYKTHPYELMSF	7	23227	249	rv	0	-2
3R	FBgn0010774	FBtr0081642	986770	267	ATCTAAATA	7	AATTAGTCT	32	ACATAAATG	IVNSLN	SNKNRRAAQSIVLSLPYGHPPHGT	14	28024	386	rv	0	0
3R	FBgn0037470	FBtr0081640	59060	561	TTTTAAAGA	22	TGTTAGGCT	27	TTGTGAGCG	RNPPRLSVPASNLKALPFMVC	ASTL	35	400	64	rv	0	-2
3R	FBgn0037556	FBtr0306301	25375	296	CCGTAACTA	189	TTATGAGTC	214	TTATGACGA	LKRNKTLFKYFIKKQINTHPNNLSAPTKTIFASSSSCRSNVTNNSSHPEIEHSVCNHMHIVGLSAAKSHVSTYSSFTTPVIPAKLSQCLDASQDDDDEQREFRDKDETPSTANRFPYPSEYGAEFVASAGMLVILLLVGHCHRTLSPHRANAHDKDTKTLHTKLVDSYALGLLAYANFESPSIAAACL	VSMLGAGGSDGSGHGSVSVASRQL	12	618	106	rv	0	-2
3R	FBgn0037621	FBtr0081947	236990	419	ATCTAAAGC	39	ACTTAATAT	41	TATTGAATA	SCPYNIYIAITGNARPTMAHSQGAFLQIINKPIVICRT	Y	5	371	52	rv	0	0
3R	FBgn0000412	FBtr0081988	810882	356	GCCTAAAAC	71	TGCTGAGAA	84	CTGTAATGA	NIQFINISTHPSPKINTKKKECCKSKKKKTKKNLQVREENTKMDRTYLDFREPSPPKTTHFVYIYIPIYC	EIGQTVYNCTAL	9	1262	65	rv	0	0
3R	FBgn0267790	FBtr0082123	399036	633	TTTTAAGTC	29	AGCTGATAT	53	TTTTAACGC	VRQFSSKVILRFLSPIHTSNSAMTNEMS	YSLFDSQYGINFAPTYLNNFYIF	13	536	125	rv	0	1
3R	FBgn0003205	FBtr0082122	86	190	CTCTAAACG	64	TTGTAATTA	67	ATTTAAGTA	TATHWLLFTFYFFKCRLFVCMCVGESPIVLGSMVCPFWTHNAKNTHMWERVGRCNCQIKEEKL	LI	10	259	100	rv	0	0
3R	FBgn0027338	FBtr0082106	226116	515	TTTTAACGA	10	CAGTAGCAG	12	CAGTGAAGT	RFNQKAAAQ	Q	20	360	250	rv	0	-2
3R	FBgn0266720	FBtr0082163	102	213	AGTTAAATA	25	TGTTAGGGA	53	AAGTAGTGG	ICTTATSRNHSEHVSQTPPPFQCC	GKKPMLWAQTVAGGIALLIPYIIHIYK	6	508	57	rv	0	0
3R	FBgn0028734	FBtr0308123	17	730	TCCTAAGCC	7	CGGTAGGAG	16	GGCTAGAAC	AEWPKR	EEQQLTDG	86	400	73	rv	0	-2
3R	FBgn0011768	FBtr0082290	139239	380	TACTAAGCA	2	GCATGAGAT	22	GCTTAAAAT	A	DNNSLLFTFYTSWQSHAIA	8	320	92	rv	0	-2
3R	FBgn0037890	FBtr0082360	592344	102	AACTAAAGA	67	TTGTAAACC	73	TTGTGATAT	RPSDCSASLSKNHKMTSARSLTHKQSDPLFIASSWFIPIHLDRITGGQDSRKYSRAFKPTTLDTVL	TCVRL	13	698	281	rv	0	-2
3R	FBgn0264694	FBtr0082406	161	195	TCCTAAGGA	78	ATGTAAACC	81	GAATAAACG	GDPPKSHPKINIGSSHSHLIYFDSTPQGLGRRFHLAYSCSPLIAIKPPHKRIKLTPNEMPIPEECNILIWLRAFNCM	TE	58	603	109	rv	0	0
3R	FBgn0037913	FBtr0100321	412565	131	GTCTAAGAG	7	CTATAATAT	15	CATTAAAAC	ETDLKL	YPYDYMH	26	931	186	rv	0	-2
3R	FBgn0051363	FBtr0082452	82	192	TGGTAATGA	1	---TGACAG	23	CTATAAGAA		QPELLRSQHKQLRSRWRDETL	15	324	161	rv	0	-2
3R	FBgn0017581	FBtr0082534	79	1143	GGTTAAGCG	35	AGCTAACGT	46	ATTTAAATT	AGPLWTDNSVFFHAHSLKTNFPVLSFFLVQLFKS	RLLQKCMQTI	5	205	147	rv	0	-2
3R	FBgn0259139	FBtr0089919	369220	587	ATCTAAAGC	6	GTTTGATTA	9	CATTGAAAT	SSSIV	LH	9	875	54	rv	0	0
3R	FBgn0001149	FBtr0082607	742901	210	GAATAAGCC	2	GCCTGATAT	33	CAATAAATA	A	YSRFYTRTYDVVFIFTFTNNNSKFACLQRQ	7	88937	162	rv	0	-2
3R	FBgn0004103	FBtr0082595	471519	303	AAGTAATAT	44	AAATAAAAT	53	AAATGATGC	YHTTAAPRAVFFYLKQINKKSKQDTKDKHDKNNHKPNHTINQK	NPLKQHIK	5	670	167	rv	0	-1
3R	FBgn0026207	FBtr0082668	120	703	ATCTAAATT	22	GCGTAGAAC	24	AACTAAAAC	IRIGKHALKISPRFRDSKAVA	N	19	224	107	rv	0	1
3R	FBgn0040493	FBtr0082730	222495	559	GATTAACTC	11	GCCTGACTG	14	GATTAACAT	LSLPFTVPRA	LD	19	415	136	rv	0	-2
3R	FBgn0086371	FBtr0082772	170	252	GTCTAAAGG	7	AAATAATTG	12	TTTTAATAA	RLHKLK	LYEF	12	363	61	rv	0	-2
3R	FBgn0038149	FBtr0082760	762498	251	TACTAAGCT	67	AATTAGTTT	72	AGCTGATCG	AKLSSTVHSLRCFHLYNSSKSAQTFGNRESQHLMLYFALDLFVGLFFRPIETQAVQLCSSNMCIRN	FSKS	8	503	194	rv	0	1
3R	FBgn0038235	FBtr0082986	173	245	GAATAAGAC	13	AATTAAAAG			DLRFKYKCILNN		17	278	59	rv	0	1
3R	FBgn0017567	FBtr0083191	278837	218	CGTTAAAGT	6	CCCTAGAAT	25	TCTTAA---	SCLYP	NSLFRTIFQLKIVAVASS	5	251	57	rv	0	0
3R	FBgn0002783	FBtr0083238	160	1210	TCTTAACTC	11	AAGTAAATA	28	CTTTAAGCC	LLLISQETLK	IALSRTLSVCIMYTPL	15	342	71	rv	0	-2
3R	FBgn0010438	FBtr0083277	62624	147	AACTAAAAT	9	ACCTAATCT	11	TCTTAAGCG	NLSPDHQT	S	29	1383	157	rv	0	-2
3R	FBgn0038446	FBtr0083303	146	120	GAGTAATTC	9	TATTGACAC	11	CACTAAAAA	FIIVVYAY	H	0	7864	85	rv	0	-2
3R	FBgn0038577	FBtr0083616	123964	248	TTTTAAGCG	18	GTGTAGGAT			ASTCIFRCFQINVNLLV		0	17645	94	rv	0	1
3R	FBgn0023212	FBtr0083947	179	119	GCATAAGGA	35	AAATAAATC	38	CGCTAACTC	GCSHSSQSVNHPYENNKQQQTHHQNQQQQQIETK	IR	27	481	113	rv	0	0
3R	FBgn0027493	FBtr0083991	91980	448	CATTAACCA	24	CTTTAGTAG	25	TAGTAGAGC	PAKARVPTTYLCLPVRVSETETL		6	779	89	rv	0	0
3R	FBgn0015229	FBtr0084157	18	229	CAGTAACTT	20	ATATGATAT	22	TATTAATTG	LWIRMTMTNSPWRSNNCNI	Y	85	207	78	rv	0	1
3R	FBgn0038964	FBtr0084230	237508	497	GCGTAAATG	8	ACTTAGTTT	26	CTTTGACCC	MSLLHST	FKSTLLSFTYMLLLYFL	12	448	68	rv	0	0
3R	FBgn0028688	FBtr0084294	550053	390	ATCTAATGT	17	GTGTAAAGC	19	AGCTAATGC	CSSYKKIYSNSTFITV	S	16	1131	92	rv	0	0
3R	FBgn0024558	FBtr0084280	135	282	CACTAATTC	7	ACCTAATTT	11	GTCTAGGAA	FRCEIT	FSV	16	422	103	rv	0	0
3R	FBgn0039112	FBtr0084466	195039	183	GCTTAAATG	22	CGATAAGCA	29	TTGTAAAAA	MSKEQSVDEPRNTSYLFIVSR	ALNKEL	3	403	53	rv	0	-2
3R	FBgn0039115	FBtr0084463	159	212	AAATAAATT	6	ATTTAAAGC	22	ATATGAGTC	IKARI	STLGILSIPNALLAI	7	324	85	rv	0	1
3R	FBgn0001098	FBtr0089497	309520	550	TTCTAAGCC	3	CGCTGAGTG	6	TGCTGATTA	AR	VC	9	579	89	rv	0	-2
3R	FBgn0039163	FBtr0084575	55	245	GATTAAGCT	17	ATATAACAT	19	CATTAAATG	ATNCVKLLKGKFVYFI	H	12	439	64	rv	0	1
3R	FBgn0039175	FBtr0084637	34	590	GTCTAAAAG	10	GTCTAAAAG			KICKMFNIV		24	214	53	rv	0	0
3R	FBgn0039186	FBtr0273282	151	481	TACTAAACA	9	CCCTGACGG	28	AAATAAGAA	TTTSHSHP	RHTREQNAARASIGQKTK	16	1032	103	rv	0	-2
3R	FBgn0039223	FBtr0084743	8	340	TGGTAAAGA	35	AAATAACAA	50	AGTTGAATT	RTHNPQPNGNQLKTAFTRRTENHQNWRRFAPDCK	QELENELEEHKLIS	65	225	22	rv	0	0
3R	FBgn0039261	FBtr0084795	71562	700	TCATAAATT	3	TACTGAGCT	13	AAATGATAT	IY	AAAVEFFFK	6	709	123	rv	0	-2
3R	FBgn0039300	FBtr0084868	33	85	CAGTAAAAT	49	AATTAACGA	68	TTATAGAAA	NGTRDEPQIINFLIKTLKRKETTEPIREKACNSIAAVLWFIVLCELKN	RCCGRLSEKKNSSCRICL	8	572	183	rv	0	0
3R	FBgn0039359	FBtr0084932	389581	136	TTCTAAGCT	16	TTTTAAGGT			AAHSLLVVTGFVALF		17	994	80	rv	0	0
3R	FBgn0039406	FBtr0084973	17	163	AAGTAACCA	11	CAATGATAT	13	TATTGAACA	PFTRRICLEQ	Y	7	394	35	rv	0	-2
3R	FBgn0000064	FBtr0084995	598259	362	TACTAAGGC	37	AGCTAAGCA			GVWLDLGYTLLQKKKIRSRLLEKFGRFVYFYLSFES		9	17428	175	rv	0	0
3R	FBgn0010328	FBtr0308502	149	713	ACTTAATGT	18	CAATGACAC	55	TTTTAAACT	CLVRQLYHCVRARLVLQ	HPEDDSSAWCLAHVCLRAKPNWTNQGARVVLYYKLF	4	233	118	rv	0	1
3R	FBgn0004387	FBtr0085211	39	1266	GGATAATAG	1	---TAGTTA	6	TGCTGAATT		LTYC	37	744	117	rv	0	-2
3R	FBgn0039632	FBtr0085417	9	853	GCCTAAGCA	33	TTTTAATCT	52	GGATAATTG	AAAPDPGSSLSPVYAVIPISIPSHATQKLLRF	SQRRRAQSTRPFSVYGIG	165	357	87	rv	0	0
3R	FBgn0020235	FBtr0085541	141	298	ACATAAGCG	15	AGCTAATTG	42	AAATAGCGT	ANGMCSNSSNDSYS	LHMVPGTWSYAWSPSNVTLSEKPQNK	8	796	147	rv	0	-2
3R	FBgn0002626	FBtr0085592	440039	135	GAGTAAGCT	2	GCTTAAGAT	5	TCTTGAGAG	A	DS	14	620	79	rv	0	-2
3R	FBgn0003479	FBtr0085589	49212	337	AGCTAATTG	7	GGTTAATTA	24	CCCTAGACT	LCSLIG	LMLGIELPNFLMITYP	11	253	77	rv	0	0
3R	FBgn0086355	FBtr0085583	281206	248	CAGTAAGCA	65	GTATAGTAG	66	TAGTAGTCC	ATRSQASDRFRPANCPRRRHWRAGLHTPARECITHTPSCCHHQVQFQIHSYLARMLLTSLLLNV		11	753	186	rv	0	-2
3R	FBgn0015222	FBtr0085634	444653	206	CTGTAAGGA	37	TATTAAATC	102	GCATAGTAA	GGGDREGAAPSHASKLSASRVICYLSAQRAFPRVRY	IITSQVGDWPINYPFDCDPQTSTAKFHVCSFLSTTCDFRTPREGAPHYAIAEISPRLKWNRSFA	8	469	392	rv	0	-2
3R	FBgn0000416	FBtr0085714	17	877	GCCTAAGTG	37	CTATAACGA	45	ACATAATTA	VMRCDVRTRRGGFEGEGTRSHALYMHIPLHISVYIL	RFTVNET	4	471	114	rv	0	0
3R	FBgn0002413	FBtr0334548	51	441	AAATAATAT	5	GTTTAGGTT	14	CAGTAGACA	YFIV	VATLDTTQ	35	1612	164	rv	0	-2
3R	FBgn0039830	FBtr0085772	16013	139	TTCTAAGCG	53	TATTAATGA	54	TAATGATAA	ARLLHIDCSSLFPAIGRVRQSHANENSNQTTLQTNKQQQQPEQATPTFVFDY		5	27329	906	rv	0	-2
3R	FBgn0039857	FBtr0085805	106511	263	TTCTAAGCG	27	GACTAACAG	31	TTGTAAAAT	ARGWIWFFSLRISKAKTLYKRARWLD	QDL	28	12184	169	rv	0	-2
3R	FBgn0002645	FBtr0085875	223167	1164	TTTTAATAT	4	TCCTAAATT	16	TATTAATAC	YVS	IPDHTNLKLLY	31	628	76	rv	0	-2
4	FBgn0024811	FBtr0089113	240609	272	TGCTAAATA	10	TTTTGATAA	11	TGATAATTT	IGRNGRNFF		106	2266	152	fw	0	-2
4	FBgn0013749	FBtr0089192	6	181	AAATAAAAA	16	TGCTGAAAA	22	AAATAAACT	KYSLYCKIGIAVLVC	KLDFK	21	1139	204	fw	0	-2
4	FBgn0017545	FBtr0308296	4	269	GTTTAAATT	33	TATTAGTTT	77	GATTGAATA	IKYEMHIFLCIAFKHKIHFSTNCINYFLGLLY	FVGLWEVFRLLGICLFQPSILNVATFRNDRGVYKEAEIHRYVD	10	1724	81	rv	0	-2
4	FBgn0259214	FBtr0300555	5	1256	ATTTAAATG	12	GGTTAAGCC	57	AGGTAATAG	MVLVGVCTKYG	AYNNSKLDWLCFSKRNPKSMAQLNVAIKIFVSTCLFRNSMLKQR	84	1581	475	rv	0	-2
4	FBgn0051992	FBtr0089096	112622	1385	GATTAAAAG	18	CTGTGACTC	36	GTATGAAAA	KINYQFHWSLAIDYRIL	LKTHTPKSFKLYDTKYV	4	327	80	rv	0	-2
4	FBgn0025741	FBtr0089223	287838	1946	GAATAAGAG	13	TACTAAAAG	32	ACTTAATAG	ELRHPTKMTTKY	KFNIMKIICICRICSLIT	13	217	83	rv	0	-2
4	FBgn0039924	FBtr0100543	281263	405	GAATAAAGT	24	ATATAAGAT			SIILIMYLPHSKCQKCIYLRHKI		14	265	87	rv	0	-2
X	FBgn0259722	FBtr0299977	29	93	AATTAACCC	8	TTCTAGGAG	12	TGTTGACCA	PLTRQEF	EYC	61	222	55	fw	0	-2
X	FBgn0001341	FBtr0070119	74	1134	ACATAACGT	14	AATTAGATG	21	GCATAATAT	RKRRKHPNKKPYN	MYKYLA	7	537	45	fw	0	-2
X	FBgn0003575	FBtr0070120	29276	1326	ATTTAAAGG	18	CAATGATCT	20	TCTTAAAGC	RPMRCENTNAKGALLPQ	S	38	206	117	fw	0	0
X	FBgn0025637	FBtr0070126	692989	163	AAGTAAAGC	59	ATTTGATTC	90	ACTTGATTT	SAAFRGTNIKLKQLGDSGTNWICSIATLLSCYFHLHFFLFLTPAETRFKLCINDLLLI	FAGFIFCRKYISYTYICEIVTLSLTYWSNT	8	1244	215	fw	0	-2
X	FBgn0260855	FBtr0070141	92	212	CTGTAATAT	28	ATTTAGATT	50	TCATAGGCA	YQAVPWPLGAARSLLESSVKDARPKDI	ITRAPVLHATNHTIFIHIYES	18	446	160	fw	0	0
X	FBgn0023169	FBtr0070216	71	583	CGCTAAGGA	2	GGATGAGGT	26	TCCTGAGGA	G	GDRHRPQRTGWDLLGWRSALGQS	70	575	87	fw	0	-2
X	FBgn0013720	FBtr0070256	101	257	ATATAACAG	35	CCATAGTGC	38	CTTTAACAA	QLSARLPYIPFRLDLSLSFQTQSRASNLRNRRRP	CL	35	651	118	fw	0	1
X	FBgn0029676	FBtr0070597	13	378	GACTAAGGT	7	CAGTAGTAA	8	TAGTAAGAC	GLEMGQ		10	439	201	fw	0	-2
X	FBgn0260484	FBtr0070600	11	378	GACTAAGGT	7	CAGTAGTAA	8	TAGTAAGAC	GLEMGQ		8	501	145	fw	0	-2
X	FBgn0026084	FBtr0070639	984042	130	GCTTAAAAT	16	ATCTGAGAT	62	GCGTGATAG	NGGSNVVHSDPRSEI	DPIRSDPQSPHLSFSTRRISLFIRIKLFPLIFQLLPSYSNRCACA	5	1157	233	fw	0	0
X	FBgn0029714	FBtr0070678	92	253	GTATAATCC	11	GTTTAGTCA	13	TCATAGCTA	SKSKALFFLV	S	11	198	65	fw	0	0
X	FBgn0028325	FBtr0070708	37525	400	CACTAAGTC	47	CTCTAGATC	73	AGCTAATCG	VIGPTNLIRELTRTLNETRKPNSKHKSLTDRQEDTITQKLGHKRNL	IISRKLNDENPVERNGSEETHKKLS	16	288	114	fw	0	-2
X	FBgn0011761	FBtr0070749	6782	108	GCGTAAGCA	8	AATTAGCAA	44	ATGTGATGT	AAILPSN	QSAAHLFFFTYLTHLLNMFASFVFVYVFDVMCMLM	68	7692	344	fw	0	0
X	FBgn0000042	FBtr0070823	297343	377	TTCTAAGAA	16	TCTTGATTC	55	AGATGAAAA	EGSLVWARGSGSGWS	FCWRRRRRSRGSSSESASASGGSLECSTTKSTTTPTTR	32	2893	639	fw	0	-2
X	FBgn0261955	FBtr0070907	93	465	AAGTAAGCA	23	ACGTAAAAT	32	AATTGACGA	ATGAGGAGGAGVQPFVAGGRWT	NAEAVDCN	16	256	122	fw	0	0
X	FBgn0027108	FBtr0071006	6	368	GCCTAATTA	42	GGATAAAGG	46	AAGTAAACC	LVGVAVCQSAISRSRNWVKTMIRRCRKMGKSVIGRRREDKG	RIK	146	3914	169	fw	0	-2
X	FBgn0004143	FBtr0299565	11	214	GTTTAAGAT	8	ACATAGAGC	20	TCGTAAGCC	DKIKRLT	SHLYSQYCDSS	77	192	43	fw	0	0
X	FBgn0020653	FBtr0071167	238862	492	AGCTAAAGC	23	AGATGAATG	44	AATTAACAC	SGNAAQPPGTCRSRLLHPKSRR	MVVVAAQRSMSSIVPFRFHN	14	1258	127	fw	0	0
X	FBgn0030093	FBtr0071300	294395	750	GACTAAGAC	14	CCCTAACTT	26	ACATAGCTG	DKESHHPDPSCGP	LIYESIPGVVT	3	669	77	fw	0	-2
X	FBgn0030141	FBtr0071363	115	661	GACTAAAAT	20	AAATGAAAA	39	TCTTAAAGA	NTPTYKYHPLPSTESAGGK	KERKTVNFPASMLCSPLS	76	1309	128	fw	0	-2
X	FBgn0015245	FBtr0073434	78	574	ATGTAAGCG	130	TTTTAACTA	144	ATGTAAAGA	ATATDWSTAGEGEGDVMRTETSILFKSRCGTMTSRGRRRKQLISYQSSAVGARPTNISYIGASSRRHITHHLTRILILDGTLFCFAFILWQEQRNISTQIQHNRLGVSSSRLQRSLRHTPSPPLCSTFF	LFLNSIFFYMLYM	66	968	390	fw	0	0
X	FBgn0040309	FBtr0073763	899278	195	TCCTAAAGA	70	CGCTAAGCG	92	CAATAAACG	RGYLFAERGRSWRVGVDSNRKPPVQLKPIHILHYISYTLTLERRRRRNCEASFPATAPPKNKMINTCRR	AESDYFLRIFCVLFFFCNSPQ	6	1586	290	fw	0	-2
X	FBgn0030519	FBtr0331719	37	116	TTGTAAAAA	7	CAATAACCC	35	GTGTAATTT	KRSDQQ	PSPVSTFLNETVCVCSLLHNFFFFSCV	17	204	74	fw	0	-2
X	FBgn0004649	FBtr0073898	753365	1985	TCGTAAATG	29	AAATGATAT	33	ATTTAAATG	MSGSGYLFILLLLLFAVYYIYVFIVALK	YCI	4	490	153	fw	0	-2
X	FBgn0004924	FBtr0074005	45	975	TTCTAAATG	9	GCCTAGACA	86	TGTTAGCCA	MGSPHSHA	TQTHKYADPSSTHHHPFRHTHKHTLAPDRRRCNNKPHPPQGRFINRFHANPAIVWSTVYAIDSAYVQLSANAMGDC	61	594	205	fw	0	-1
X	FBgn0001105	FBtr0074110	427564	341	AACTAAAAA	2	AAATAAAAC	40	ACTTGAAAA	K	NRNRNSSISRNRNKTKQKTEKTKQTKNNKKRGKRKRT	9	494	183	fw	0	-2
X	FBgn0001092	FBtr0074112	7	333	GATTAAATG	14	ACGTAAAAG	22	CGGTAGAAT	MWNTKNTTHPHST	KLKIRAR	4	938	125	fw	0	0
X	FBgn0004066	FBtr0074210	803884	250	AAGTAACAC	42	ATTTGACTT	70	CTGTAAAAC	HPAAGTLLRWKAVALNRFPCIRRHYLVSPPTFCLLIVANLI	LGKRFKLNSVNRMHTFFNYHFLFFGTL	14	853	262	fw	0	0
X	FBgn0030733	FBtr0074216	686641	112	CACTAAACG	4	CACTAAATC	14	TGTTGAAAT	TRH	IPLLWTCKC	13	1195	60	fw	0	-2
X	FBgn0011571	FBtr0074217	307902	400	TATTAAGCG	18	TATTAATTG	20	TTGTAGCGA	AHGSQPNAAPIFFTFTY	L	8	2076	131	fw	0	0
X	FBgn0010412	FBtr0074312	42	157	AAGTAATCA	18	TTGTAAGCG	30	AAATAAAAC	SHGAPSNSKKRIFRLLL	ALFVCTREMRK	29	658	108	fw	0	0
X	FBgn0261593	FBtr0308192	23	161	AACTAAACA	22	AACTGAAGA	35	ATCTGAAAA	TTQALQFFFLMYKKLLSKMFN	RSIPLTIEETNI	7	518	147	fw	0	-2
X	FBgn0031069	FBtr0074795	3	666	TCCTAAAAC	2	AACTAGCAA	51	TTGTGATTG	N	QFPFFKPKPDDDHTALASPPPPPPPPCGALYIPRLYILQVGNASLFRL	196	321	99	fw	0	-2
X	FBgn0015789	FBtr0077337	90	205	GCGTAAAAA	5	TTCTAGGCG	35	GACTAGATT	KAAF	ANGAWFGPVCAQLCVGKAAKYGLDWIKLD	13	396	142	fw	0	-2
X	FBgn0002579	FBtr0345321	153213	116	AAGTAAACG	5	ATCTGATTC	30	ACTTGAGAA	TDGI	FDISASEGNLERRVMFSFLSDDVT	64	13852	161	rv	0	-2
X	FBgn0025639	FBtr0070151	41	1301	AAATAACCA	9	AATTGACTA	68	TTATAGAAA	PTTDLQAN	LSTVAISMRRGGARRGRVPGEDMVKHQVQRSRNNKGWRLRMAALLASLPLLLLIPSTL	24	365	111	rv	0	-2
X	FBgn0026143	FBtr0070182	31541	576	GCCTAATCC	21	TGCTAAGCT	75	GAATAATAA	STPLSILPATDTSLLNHIMC	ASFISRDLTCTLSLRFYQTLFMYDCVLITLSLLPGPQNAKCPFSKTNCKFDLE	41	500	65	rv	0	0
X	FBgn0003517	FBtr0070290	45	271	TTCTAAGGA							250	5094	127	rv	0	-2
X	FBgn0013432	FBtr0070431	36189	93	GACTAAGGG	21	CGGTAGAAG	59	TCATGAAAC	GKYGAKNALAEESTIAGKER	KEQEASPDEDTTRKTRPTHNTTHQTTRIVDFKWHLHS	23	274	65	rv	0	0
X	FBgn0023528	FBtr0345315	268361	398	GGCTAAAAC	6	CACTGATGC	13	GAGTAACGC	NKRVH	CTSFLE	21	491	356	rv	0	-2
X	FBgn0023529	FBtr0070411	118	924	CTCTAAGGA	49	CTATGATTT	63	TTCTAATCG	GAKLEGLRASVAAGSQVPVLGFEGGFTSGVTQGEKDGKWSRNGASLFL	FFLAKVGVKLCYF	60	3974	243	rv	0	0
X	FBgn0040907	FBtr0070655	705211	65	GCCTAAGAT							0	22248	91	rv	0	-2
X	FBgn0003514	FBtr0070877	99	175	CAGTAAGAT	8	CACTAGCCA	29	ATTTAATAT	DRQQSIH	PAASPISLSKLSIMSFVLII	4	298	82	rv	0	-1
X	FBgn0029897	FBtr0070980	109238	187	GAATAAAAT	11	CGGTGACAA	70	GGCTAGGAG	NVFWASRPSR	QLLKLHSFFFCILNLISIVVRRDWKSRMWRIQSTSPRFDLLEMLCVLCLTQPTFFLLG	243	8113	65	rv	0	-2
X	FBgn0029905	FBtr0070974	45	602	CGGTAAAAG	5	GTATGATAT	49	GTATAATAT	KLEV	YPYQRTDGQTDSWQSYRKHREALESGIGKRALIAPSPVIQHNV	20	317	82	rv	0	-2
X	FBgn0261592	FBtr0071135	199704	249	AAGTAAACA	15	AACTGAACG	22	AAATGATCC	TPRHGTHILRLSRN	TLITTK	18	18705	167	rv	0	-2
X	FBgn0029996	FBtr0071113	215798	184	TTATAATAT	20	GCCTAATAC	69	ACATAATTG	YRLDRQPTELPLTLTLTTA	YKCFENPFSCHPISPNKHTHLYFHHTPSVGDGTKSNNIYIYISIYIYT	65	2824	185	rv	0	0
X	FBgn0030048	FBtr0071233	71689	202	TCATAACTG	8	ACATAGTAG	9	TAGTAGAAA	LCPCEMT		44	370	41	rv	0	1
X	FBgn0030054	FBtr0071228	45	1184	GATTAAGAC	2	GACTAGGAT	4	GATTAAGCT	D	D	62	388	59	rv	0	-2
X	FBgn0011661	FBtr0071278	66	579	ATGTAAAAG	9	CGATAGTGC	40	GATTGATAA	KLSKIRDR	CAGKREGAVRLQKEKEKDITTARADNNNDD	20	710	133	rv	0	-2
X	FBgn0011586	FBtr0071266	569478	105	ACCTAAAGG	32	CGTTGATGT	40	CAATAGCAA	RDGDATRYIHIKPNNTMMHASMRATLTTTTR	CMQQCVQ	8	9645	373	rv	0	-2
X	FBgn0011770	FBtr0071472	176	265	CTATAATTA	6	ATATAGTTT	26	ACATAAAGA	LSHHI	FGIRNCSAFIHMYLHCLQT	20	343	86	rv	0	0
X	FBgn0052672	FBtr0071498	610049	122	AACTAACTT	10	GAATGAAGC	22	AAATAAAAT	LCSGRDASE	SPPPIQKSIYK	4	491	121	rv	0	0
X	FBgn0003360	FBtr0073423	76	300	TTGTAAATT	31	AGCTAATTA	34	TGTTAGATA	IKLLNYSKQAKYNNIQQQNKTKEVKLNTTS	LC	24	27540	665	rv	0	-2
X	FBgn0262735	FBtr0305149	9	632	CAGTAAGGA	40	AAATAGCCA	102	ACATAAGCA	GGITVKGEPAPQQQQQKQQKQQQQQHQQQQQQQQRKRQK	PRQGFLLLILPPQHTHKIQYPKTQKHPPQFTTLYNYKLTVGATFVLAQATAKVSKQPGAVT	19	523	138	rv	0	-2
X	FBgn0020255	FBtr0340164	14	217	CTATAAGCC	4	TTGTAGTTA	7	ACTTAGAGC	AYL	LT	4	693	343	rv	0	-2
X	FBgn0030320	FBtr0306135	12103	1048	AAGTAAGAA	6	CACTAGTTA	14	AGTTAGCTC	ERLTH	LFLGAIS	3	292	44	rv	0	-2
X	FBgn0001218	FBtr0073609	307511	657	CTGTAAGAT	8	ACATAACTT	21	TCATAGTGT	DGHPPLT	LTHSPACIHSRS	17	434	134	rv	0	-2
X	FBgn0001087	FBtr0073842	47954	1035	TTGTAATTG	8	CACTAATCT	11	AATTAATCA	LLSSKFH	SN	6	232	37	rv	0	0
X	FBgn0030520	FBtr0073840	393782	510	GATTAAATC							8	15427	173	rv	0	-2
X	FBgn0052625	FBtr0073839	169	145	CCTTAATCT	25	AAATAAACA			SMNILTYLHTSYEYIHIHIQHTYK		15	255	91	rv	0	-1
X	FBgn0040285	FBtr0332591	56	344	TACTAAGTG	9	ATCTAATCA	57	GCTTAACAC	VTLCFPGI	SNQKENQSINHELKQHSSCLTGTEKDDDSRAREREMEKEHLINIEIA	15	398	60	rv	0	-2
X	FBgn0030657	FBtr0346182	16254	231	CATTAATTA	14	GCGTAAGAT	20	TTGTAAGAC	LCATSFLSTNNAA	DITFL	26	258	63	rv	0	-2
X	FBgn0025809	FBtr0074190	279451	226	GAATAAAAG	31	ACTTAAAAC	38	TTTTGAAAT	KEYPAAIHYIYTYMHTYTHTYTTNNSQNIT	NQKCIF	9	346	107	rv	0	1
X	FBgn0030719	FBtr0074145	260363	465	ATCTAAAAG	10	CCCTAATCC	14	CAGTAATAT	KESKREQLP	SNQ	8	428	87	rv	0	-2
X	FBgn0004432	FBtr0074238	4935	228	CTTTAAGAA	37	CTGTAATAT	44	ACATAACAA	EGAMQKQQQHCKKKNLLRRKPFAFSPKHFFLPITVL	YYEKNT	9	4636	155	rv	0	0
X	FBgn0030768	FBtr0074376	60840	455	CAATAACGG	13	GATTAGGCT	15	GCTTAATTG	RTNSSTTRGTTD	A	7	200	97	rv	0	1
X	FBgn0030802	FBtr0074347	234434	190	ACATAAATA	7	TTTTAGCTT	16	ACATAAATA	IIYLFF	LILYAPST	8	16897	105	rv	0	-2
X	FBgn0002590	FBtr0074406	111728	229	CGTTAAGGA	32	AAATAAACA	36	AGATGAAAA	GDIITSKNKLLSVFFYTNNVCTLRNDTLKLK	TTR	14	581	102	rv	0	0
X	FBgn0030851	FBtr0074486	121	333	TCCTAACAG	5	GACTAGATA	18	AGTTAACCT	QILD	IPTYFFFYMKTS	7	788	26	rv	0	-2
X	FBgn0030871	FBtr0074472	62	354	AAGTAATCT	20	AAATAAATG			SHPTQHIHYMYFIRDWSLK		53	318	68	rv	0	0
X	FBgn0027335	FBtr0343019	11339	421	AAGTAAGTG	11	AAGTAGACA	53	GAGTAACTA	VLRMLQIAFK	TLNQQIPTTTTSPPPTTTPQPPTTTTTTTTRTRTTRTARHE	22	423	231	rv	0	-2
X	FBgn0031066	FBtr0074817	813713	78	ATCTAAGCT	33	TGGTAACCA	43	GACTAGTTT	AAPETQQHSKPSNPAPKHTGHDRWTDGGRGAW	PESGNCNRD	21	20017	258	rv	0	-2
X	FBgn0023177	FBtr0346620	18116	308	CTCTAAGAC	30	GAATAGAAA	32	AAATAGAAA	DASVPDNPVERSRHRMRVPTGSLHKSSRE	K	11	957	221	rv	0	-2
X	FBgn0266848	FBtr0077368	203	344	GTCTAAGTA	17	TGCTGAACA	55	GATTAGTTC	VIFFGLVLAEAPDCNC	TTHSQQRSKSEKHTTPTNKHTFAVGNLEAESSELKLD	10	479	66	rv	0	-2
X	FBgn0039942	FBtr0113727	11	125	ACCTAATAA	1	---TAATGG	9	GATTGAAAA		WAFRLAD	69	377	48	rv	0	-2

## Sheet: TAG
Chromosome	GeneID	TranscriptID	RPKM	SC pos. (ann)	9nt context	2nd SC pos.	9nt context	3rd SC pos.	9nt context	1st extension	2nd extension	SCR rate (x1000)	Density in the extension	Coverage size (nt)	Transcript Sense	Jungreis	Dunn
2L	FBgn0031228	FBtr0306542	3	102	TACTAGACG	22	AAATGAGAA			TETRFSWLVSHCKTANCVKIK		9	653	82	fw	0	1
2L	FBgn0024352	FBtr0078131	242590	491	CACTAGGCA	14	CACTAACTC	21	CATTGATAA	ALQIHKRTSSYNH	LTHKPH	16	613	105	fw	0	0
2L	FBgn0031268	FBtr0078069	160	154	TCTTAGCCT	17	ATTTAAACG	24	AGCTAAGTA	PQEPLLYQAHFAFCII	TKPSIS	11	385	183	fw	0	0
2L	FBgn0053526	FBtr0332000	19	1136	TTGTAGGAC	13	GCATAGATC	41	AGTTAATCT	DLPESSAEDSAA	ISDAQRRPRFPKSSPHMKTVSRLAAAS	71	0	19	fw	0	-2
2L	FBgn0031381	FBtr0077816	386222	149	CAGTAGGCA	5	CTCTAAATT	16	CACTGAGCA	AVTL	INLEILGRAH	7	589	107	fw	0	-2
2L	FBgn0031435	FBtr0077693	349798	382	TATTAGCAT	14	CTATGATCA	34	TCGTAGTAG	HGVDNYWLDIIQL	SSSSQRRATKGAERHCIYS	10	352	106	fw	0	0
2L	FBgn0014906	FBtr0332371	2	312	CCTTAGGCC	13	ATTTAACGC	26	ATATAAATC	AWLLFSHAYTTI	RFCVKIGCRCRI	11	339	54	fw	0	-2
2L	FBgn0031535	FBtr0113019	560013	254	TCCTAGGTC	19	AGCTAGAAA	34	TTGTAATTT	VPGGSAASSQHIHHLTSS	KSAQLLDVNETPLL	8	1258	114	fw	0	-2
2L	FBgn0003941	FBtr0077470	364914	129	AAGTAGACT	22	ATCTAAGTA			TMIIRRRSRLVFLSTKPWLTI		11	1507	134	fw	0	0
2L	FBgn0015031	FBtr0307034	97	78	TGCTAGGCT	16	TTGTAGAAC	28	AAATAGATT	AMLSQNTSSLSQMML	NKSCASVLKTK	10	1204	100	fw	0	-2
2L	FBgn0031769	FBtr0346135	25	488	GATTAGGTG	32	AACTGATCA			VIRWCAAFQVLLQTRLPLPTTILLHVGNSQN		6	773	150	fw	0	-2
2L	FBgn0031776	FBtr0079191	42	127	AAATAGACT							14	1183	66	fw	0	-2
2L	FBgn0031781	FBtr0079200	4	169	TTCTAGGTG	13	CTTTAGTAT			VKATSMDPVMML		7	402	59	fw	0	0
2L	FBgn0031971	FBtr0343382	44	119	TTCTAGTGC	9	AACTAGTAC	20	CATTAAGAC	CPNEEFLN	YLDCYLNASH	3	343	41	fw	0	-2
2L	FBgn0010287	FBtr0079542	62	225	ACGTAGTTG	31	GTATAAAAT	35	AAATGAAAC	LFLHIQMFLFSLVIFHNYNIFNIFTLTFLV	NVK	6	373	40	fw	0	0
2L	FBgn0010314	FBtr0079799	111	75	GATTAGATA	23	ACATAGCCT	132	ACCTAGAGC	ITGGSSSSSNNNCIRYTYFETT	PVAHTYISGSCCRYSVLAVVVVAAKQTTNCCTNINNIIIIIIIIGTQESPRNYLLCCLCFVILSFYHVCPALFPFIYIAPRANDKFAICNTLFLPCLPRIIPFYICST	14	387	87	fw	0	1
2L	FBgn0015393	FBtr0335494	10	128	GTCTAGTAA	1	---TAACCC	7	AAGTGAACA		PFRFK	42	287	72	fw	0	-2
2L	FBgn0024285	FBtr0079875	167	514	CCCTAGACC	2	ACCTAGAGA	15	ACTTAAGCA	T	RDCILLYNKYRT	56	442	66	fw	0	-2
2L	FBgn0250843	FBtr0343606	2	280	CCATAGGCA	6	CTATGAAAG	12	CATTAAAAA	AFIGL	KHLNH	12	1215	124	fw	0	-2
2L	FBgn0003087	FBtr0332190	14	200	TTTTAGATC	4	GTTTAAAAG	9	GATTAATTG	ILV	KFYD	4	558	133	fw	0	-2
2L	FBgn0085192	FBtr0112354	141	88	AAATAGTTG	11	ATATAAGAG	13	GAGTAAAGA	LISWFGLETI	E	48	361	145	fw	0	-2
2L	FBgn0032421	FBtr0080342	220513	152	CAATAGGTG	19	GGCTGATCA	50	ATTTAGCAA	VDPPASAVANATPHLPQG	SDSINCISMLACVFNVDIKTEEFYNCNRDI	7	382	73	fw	0	1
2L	FBgn0032453	FBtr0080398	690697	258	GCTTAGTTT	13	GTCTGAATT	22	ACCTAGAAA	FLRQKPCLYKPV	IGFKSIVT	13	912	138	fw	0	0
2L	FBgn0032482	FBtr0080440	13	375	GGCTAGCCG	10	CACTAGACG	22	TTTTAGTTT	PEPDSDLSH	TDVFYFLVAFF	9	874	60	fw	0	0
2L	FBgn0025724	FBtr0080469	110	915	GATTAGGAC	40	ATTTGATTG	45	GTTTAAATA	DGRSQPDLEYHLNYRLLLRESHISCISSHRIPRMHSHLI	LNVV	6	392	67	fw	0	0
2L	FBgn0027348	FBtr0080590	79	667	GCCTAGATT	15	ACTTGAGCT	19	ATGTGAATT	ISHCKIETDDSRGT	ALM	30	837	59	fw	0	1
2L	FBgn0261278	FBtr0080886	66	513	CCTTAGCTT	43	TGCTAACTT	72	TTTTAAAGC	LLVSFELKILSCLVFGYIYICLACKSNSCITFDQNHLKFSMC	LIFNSLHCLRVRCVLLSGLSFDFNFVEF	8	659	114	fw	0	-2
2L	FBgn0032640	FBtr0080982	264698	332	ACCTAGAAG	23	AGCTGAAAC	32	GTTTAAATG	KWIESRSPIPAWIGGTQIKLLS	NYKCIYNV	6	259	94	fw	0	0
2L	FBgn0019686	FBtr0081329	933323	460	CGCTAGGTT	9	CGTTAATAC	52	TGTTAATTT	VSFLCFHR	YVRVEARKGFNFLEKLSDNIFPKTPTPPHPSVLANLSIFCGC	5	895	133	fw	0	-2
2L	FBgn0003475	FBtr0301884	24	991	AAGTAGGCG	9	GGATAACTC	25	TTCTAACGA	AGIRSEIG	LRSAFEDRRMVAMEF	109	442	90	fw	0	-2
2L	FBgn0041004	FBtr0306549	164	270	CCTTAGCTG	2	CTGTGACCT	12	GATTGAGCT	L	PAARRYGCD	25	238	97	fw	0	-2
2L	FBgn0031253	FBtr0078089	105515	142	TTCTAGTCT	10	TATTAGCTG	12	CTGTGACAG	SAFVISNKY	L	0	4315	83	rv	0	0
2L	FBgn0015924	FBtr0078087	32	492	AACTAGAGC	15	TGTTAACTC	18	TCCTAGTTC	SKIVFKLCQSARNC	LS	11	271	59	rv	0	1
2L	FBgn0016926	FBtr0077988	7	172	ATCTAGAGC	58	CCGTAATTT	62	GCCTAATTA	SAESPPSSFDSQTANTPPHQPHPRTQPFIRKAEAEAEAESWSGISSTCTPKHTVSHP	FRA	70	244	192	rv	0	1
2L	FBgn0010288	FBtr0077844	4	228	CAATAGGGT	27	TTTTAAACC	43	CAATAGTTT	GGTNPITENHQDPGSARLYIYISNIF	TRLQRRTKPRLSAGQ	22	18398	269	rv	0	0
2L	FBgn0002989	FBtr0077673	32	785	TTCTAGCAA	17	ACTTAAGTC	19	GTCTAAACT	QLFAVYCFSNFLFLRT	V	36	266	56	rv	0	0
2L	FBgn0051961	FBtr0077484	24	356	ATTTAGTGG	41	GTGTAATTA	50	AAATAACCA	WRHRRLLLGWLAYGIILGWLLWEMLLRPSVTGPKSNPRSV	LAISVLIK	173	443	107	rv	0	-2
2L	FBgn0031598	FBtr0077462	72	888	CCCTAGTTA	18	GTTTGACAA	30	TATTAGGTC	LIYGYILRNHSTKLALV	QYRLMISCLIY	12	264	65	rv	0	0
2L	FBgn0031677	FBtr0079029	773096	94	TTTTAGGCT	20	CCATAAAAT			AKTSRHPNIPCTYVIVYEP		32	1804	91	rv	0	0
2L	FBgn0014189	FBtr0079123	41	425	CGCTAGAGC	16	GAATAGATA	20	ACCTAAAAC	SSKVHVNRNKTMHFE	IQT	7	1215	156	rv	0	0
2L	FBgn0000308	FBtr0079236	2	127	TACTAGGAG	33	ATTTGATAA	34	TGATAAGAG	ENRSTQTPPSTTTTTTHTHQQLQLQQQQQQQI		9	1339	421	rv	0	-2
2L	FBgn0028554	FBtr0079368	218632	259	GACTAGCGA	23	CGATGAATC	61	ATCTAAGGT	RQRTDADGARHAMMRAGAATPR	IRRDGLSTHWTLILIPKRNNLTCNKTDSQILFHAVSI	12	1009	206	rv	0	-2
2L	FBgn0261790	FBtr0079560	1075520	95	GACTAGGCG	36	TGTTGAAAT	40	TGGTAGACT	ATQRPSCESFEFHLQTLNALNISKINVKPISEDEC	NKW	12	31984	166	rv	0	1
2L	FBgn0031980	FBtr0345332	37	105	TTCTAGGCA	7	CATTAAAAA	13	CGCTAACGA	APSLHH	KSFFR	17	14604	152	rv	0	-2
2L	FBgn0031992	FBtr0346463	5	91	TCATAGACT	5	AAATAGGAT	21	CTTTGATTT	TQSK	DVAFYSLSCRQTHKL	15	10035	162	rv	0	-2
2L	FBgn0028479	FBtr0079858	166834	784	TTGTAGATC	19	TTTTAGTGC	60	AATTAAATT	IRSNPIPASVEPLTKFSF	CEDKSCPCAFLSERKPIVVHRCLKNGARPNKKPSVEVVDN	10	645	74	rv	0	0
2L	FBgn0032189	FBtr0079962	370606	198	GTCTAGGTC	10	CGCTGACTG	30	AGTTAAACT	VVYGAGFYR	LLIASLKEFISYNKISYIS	10	511	64	rv	0	-1
2L	FBgn0085188	FBtr0112350	465631	148	CAGTAGAAG	18	GATTAATTA	35	GACTAATTT	KRESEQRTTACAPCGND	LNYTFKKGASFLPIID	11	526	95	rv	0	1
2L	FBgn0015756	FBtr0080163	236414	191	TCTTAGACT	11	TGTTAATAA	12	TAATAAAAA	TFGMCFNLKC		11	28859	104	rv	0	0
2L	FBgn0027582	FBtr0080228	65	1226	TGTTAGGAC	12	ATGTGAAAG	40	ACGTAATAT	DHFILNTRKVM	KQAQAVRSTRETPFVFICTPIMMNNKT	67	205	37	rv	0	-2
2L	FBgn0032516	FBtr0080525	149	286	AAATAGATG	8	ACTTAGAAT	14	GATTAAGCA	MQSFMIT	NTTLD	7	236	63	rv	0	-2
2L	FBgn0001961	FBtr0080569	22	378	ATCTAGTGC	49	AATTAACCG	65	CCATAATGG	CGPERTSVTCYCLLASVLAWPGAKYLPKCFPKSLFPLFCTVRKPFYIN	PKRLFFPPPPPHQLP	173	252	89	rv	0	1
2L	FBgn0086691	FBtr0332376	131726	139	CAATAGCAA	8	TTGTGAGAA	11	AAGTAGAAA	QLMSNKL	EK	10	534	68	rv	0	-2
2L	FBgn0032596	FBtr0335142	2	202	GCTTAGTTA	8	ATTTAAAAT	13	TTGTAATAA	LGFDLSI	NAVL	8	568	93	rv	0	-2
2L	FBgn0261597	FBtr0081090	15	115	AAGTAGAGG	54	TTTTAATTT			RSRPAGGEEHWVHHLTSPYGVYQSSRTRAPVRSALASRNRQDKQTKYMHPVLF		44	1183	206	rv	0	-2
2L	FBgn0002031	FBtr0081165	3	277	CAGTAGCTG	10	TTGTAACTA	31	CTCTAAAGC	LGASSSVKL	LPIAFTKYFSILFLLKYALL	7	384	104	rv	0	-2
2L	FBgn0032979	FBtr0085964	215176	562	TTATAGATA	3	GTTTAAATG	7	AGGTGACAG	IV	MQR	28	400	75	rv	0	-2
2L	FBgn0058042	FBtr0113781	263858	207	CTATAGATG	18	GATTAAAAT			MAEICSTQALIGSLLAD		10	598	70	rv	0	-1
2R	FBgn0033122	FBtr0086170	38020	422	TACTAGCCT	14	CGCTAACTG	21	TTTTAAATA	PLTPNPFCRYGTR	LIYLRF	14	736	63	fw	0	-2
2R	FBgn0020279	FBtr0304681	51	1331	AACTAGCTT	156	ACTTAATAA	157	TAATAAGAA	LPENTIWRPLQIARANDFYSLRSNSSSTTTITTTTTTTTPIHHIYSKSSASNARTLPITLGTNSKVTTIAASNSTTSVDASNTPTAAIVKTTTSAMPGIPGQLLMLVKEQQQPQPQPPPQQQQHQALADKVGSEKSSPASENDYLIYDDKRSYFT		28	1154	87	fw	1	0
2R	FBgn0028408	FBtr0088597	71	483	ATTTAGAGT	14	TCATGACTG	26	CAATAAACT	SANDRQTGKPTGS	LSHVGRHRRYQ	26	403	76	fw	0	0
2R	FBgn0010342	FBtr0088530	162282	441	CAGTAGACC	3	GACTGATAC	9	AAATGATTA	TD	YSQFK	13	478	108	fw	0	-2
2R	FBgn0261014	FBtr0088391	646476	802	AGTTAGATT	22	CCGTAAAAC	55	AGATGACAT	ISSFTPQNKTTKWNFLNEFFP	NRASKTNHIRILDAVTYYSNHWLRHPADGEIR	11	3147	167	fw	0	0
2R	FBgn0033480	FBtr0088403	64150	125	CTATAGTTT	8	GCATAATGT			FSTQCIA		0	271	56	fw	0	1
2R	FBgn0033549	FBtr0088222	15349	310	ATTTAGAAA	24	TTATAATTA			KTKLNFLSFRICSYISFLKYVQL		77	224	67	fw	0	0
2R	FBgn0029134	FBtr0088225	801662	283	AAGTAGAGT	4	GATTAAGGG	20	GAATAAATA	SFD	GNIRYSVCIRLNFLE	3	546	74	fw	0	-2
2R	FBgn0033555	FBtr0088226	106	131	TTCTAGAGA	58	AAATAAAAT			RHQVHIVEGWSLICRLTFYFTDHASNYVLCAQETKGENATTFIQKTNDDECSQSYAK		7	305	79	fw	0	-2
2R	FBgn0033584	FBtr0088105	40	510	CTCTAGCTG	2	CTGTAGGCT	7	TCGTAGAAC	L	ARIS	9	225	54	fw	0	-2
2R	FBgn0000556	FBtr0088035	2084	464	AAGTAGCTG	88	GCCTAAATT	120	CTTTAGTTT	LVCFHSTTTTTRSSSSNNKHITNIIMQPTTPLNNTSNSSSEHNSSITPTPVLRKMTDKMMFQQKHKFNFFHRKEFRRIRMLNADEAA	IGKRWIPRIRVHTGKTLAFMHPLLIHFPVDL	29	5861	556	fw	0	0
2R	FBgn0260012	FBtr0306062	2	1219	TCATAGGGG	16	TGTTAGTTT	21	GTTTAGTCT	GLGWRRLEVERAHTC	FSYV	6	221	51	fw	0	-2
2R	FBgn0033721	FBtr0087912	23027	77	GGATAGAGC	19	GAATAGCCA			SRPSDPRCCHLIRSSSPE		28	237	48	fw	0	-2
2R	FBgn0050051	FBtr0114521	123	152	GAGTAGAAC	16	CTGTGAAAT	40	CTTTAAAAT	NLRLYYMQLKAQVEL	NYMLCFKWIFLSSRCSLLHSSRL	30	651	143	fw	0	-2
2R	FBgn0000181	FBtr0087782	143	170	GCTTAGGCT	110	ACATAAGCA	112	GCATAATAA	AGPTPPTRANHTTTHRTQKHTYKTYGAREQDEVAGIQGRTHTPDTPETHLPLTHSGSKSETDPLRTATSASALNGPFFVLPPATFLGVMLHTILKYKNKGIRVSAEQNT	A	23	2343	441	fw	0	0
2R	FBgn0259876	FBtr0299507	131	1352	AAATAGCGT	10	GTTTAGTTT	21	CGTTAGCGT	RQPKLILIV	FHVVCSVFVR	5	524	47	fw	0	1
2R	FBgn0040754	FBtr0087739	334590	72	CAGTAGAGG							5	500	45	fw	0	-2
2R	FBgn0013770	FBtr0087592	1150575	342	GTCTAGAGC	7	GTTTAGCCC	16	ATTTAGAAA	SRTDVV	PQHSYDMI	10	905	242	fw	0	0
2R	FBgn0013770	FBtr0304021	4	250	GTCTAGAGC	7	GTTTAGCCC	16	ATTTAGAAA	SRTDVV	PQHSYDMI	10	905	242	fw	0	-2
2R	FBgn0033906	FBtr0302451	2	161	GACTAGAAG	6	CCGTAGCTC	34	CAATAAATT	KANVP	LRPLLAYPCIWFWAWSPTSPRIGYVLQ	8	506	117	fw	0	-2
2R	FBgn0033929	FBtr0087549	3	586	AGGTAGCAA	22	GACTAGGCT	24	GCTTAACTA	QTLNGGELEHLPHTSRTIIID	A	8	490	70	fw	0	0
2R	FBgn0015602	FBtr0305588	32	283	GAGTAGGCG	22	TGGTAAATG	33	GGTTAATAA	AVHYIHLPRGIIKRGTKETIW	MGKSACRNLG	30	390	225	fw	0	-2
2R	FBgn0085220	FBtr0112384	3	88	AGCTAGTTT	3	TCCTAATCC	22	TGTTAAACA	FS	SHLIYPLRFSPFLMLIKC	17	413	81	fw	0	-2
2R	FBgn0034232	FBtr0086940	247720	182	ATGTAGAGA	6	CCTTAAGAT	10	CAGTAGAGT	RDYLP	DNQ	7	363	72	fw	0	-2
2R	FBgn0034237	FBtr0086942	71321	691	GAGTAGACG	39	CCCTAATCC	87	ATCTAATTA	TTPSTPLQRCRPLPTSKRSCRLTFRVRDASTPWLMPGP	SIIQYSSTRLLANNSKRNLCLYIQHTNIRIISPKVNFNSISNCEHNI	11	725	229	fw	0	0
2R	FBgn0034258	FBtr0086836	102	911	GAGTAGACG	14	CGTTAGCTT	27	TTGTAGCAC	TLLQPQPILSSER	LKHQQNLNRSNL	17	515	104	fw	0	-2
2R	FBgn0034345	FBtr0301148	131478	210	AAATAGATT	12	CGATAATGT	50	ATTTAACCA	ISGQLQGQARR	CGATYTTYKQTHAPTLLTYLTKANCRVCALTTGSELI	17	803	222	fw	0	-2
2R	FBgn0034399	FBtr0086618	174	151	GTTTAGTCC	8	ACATAAATT	24	CAATAAAAT	SLSFYTT	IVGEEPTVRSSQCLQ	20	204	85	fw	0	-2
2R	FBgn0013954	FBtr0086515	3135	109	GAATAGGCG	44	AAATAATAA	45	TAATAATGA	AHRMPNVYTPNQIAGGCGPAHRRRAEEHHNRNQNNPAAFANPK		8	20214	228	fw	0	0
2R	FBgn0034491	FBtr0086270	106	882	TCATAGGAT	15	AACTGAGAC	23	TATTAACCA	DEFPSVYMPIGLEN	DPDNEQY	23	1124	64	fw	0	1
2R	FBgn0016726	FBtr0071593	417201	77	CTGTAGATG	9	AATTAAAGG			MIAPRVDN		0	1400	47	fw	0	0
2R	FBgn0034654	FBtr0071670	284743	223	CTGTAGGAA	7	TCATAGTCC			EPHSRS		6	616	49	fw	0	0
2R	FBgn0004362	FBtr0071708	18	113	GAGTAGACT	63	TGTTGAACA	79	CGATAATAA	TGSSPTLIHHQVTHNQPEPPASKQEHWWQHHIQTSATTVPLNRIQSRQARSYLIDNLNNEIC	TLYPQSHTRENKNTR	51	3645	475	fw	0	1
2R	FBgn0021979	FBtr0071960	9	390	TTGTAGGTG	8	GGCTGATCA	12	CAGTGATAT	VSLTRSG	SVQ	11	595	127	fw	0	0
2R	FBgn0015903	FBtr0072066	144	490	AGTTAGGAG	27	TTATAGAAA	29	AAATAAAGC	EAVQQQKEQQQQQQQQPIAVSCYISL	K	31	2153	142	fw	0	-2
2R	FBgn0004795	FBtr0072072	14	907	AGCTAGGAA	3	GGATAACGC	30	AGTTAAACT	EG	RDEPAWKEETRKGIPKSYFSEKYKSS	19	198	125	fw	0	-2
2R	FBgn0034914	FBtr0072126	273965	324	GATTAGGTG	88	AACTAAATG	90	ATGTAACTT	VQRGPCGSSALAIIRSGNKKTNTLNREEHNLLPKHHSSGHNPSALPSRTKPIVFPPSNPSQKTAPHVFHNYVKQNCNPLSDSKRNNN	M	8	1693	87	fw	0	0
2R	FBgn0023477	FBtr0072141	126278	332	AAGTAGATG	7	CGCTAGCAG	17	TTTTGAAAA	MFLWVR	QVEDEYIRF	2	886	62	fw	0	-1
2R	FBgn0025806	FBtr0072177	220006	183	TTATAGAAA	10	TTATAGTTA	21	AGATAA---	KFCKIVRLL	LKIKLLIFNR	6	165	67	fw	0	0
2R	FBgn0002787	FBtr0330237	307944	359	GACTAGCTG	50	AACTAACTA	58	AATTAAAAA	LLLLLFSRKWNSSADHTARVCSGLRNQALLPFIVHFPHEIKLPLIISRN	LMASLCN	2064	556	130	fw	0	-2
2R	FBgn0035020	FBtr0072303	23	111	AACTAGGCG	57	GATTAGGCA	74	CTCTGAAAC	ATPRTPASTKPEHPQHNFQTAIPCFVNSPTIGTETTDRTKSIDLVASIRTFTQNTD	ANYTPLTLYKTQNRAL	9	250	52	fw	0	-2
2R	FBgn0263855	FBtr0086032	51234	1461	AAATAGCTG	10	ATATAAACA	18	CCTTAACAC	LSSCANIVI	TYSHCIP	4	264	40	rv	0	0
2R	FBgn0033100	FBtr0086135	6	137	AAATAGATT	2	ATTTAGGAT	6	TTGTAGGGC	I	DWL	7	9642	99	rv	0	-2
2R	FBgn0033101	FBtr0086134	41	312	TTCTAGACG	18	GGCTAGGAA	37	TGTTAACTC	TGSGVSQKYRFRRYWIG	ECKQNDCGIPRGVFCFSC	18	263	59	rv	0	0
2R	FBgn0265935	FBtr0086209	180	529	GACTAGGTC	2	GTCTAGCAA	4	CAATGAAAC	V	Q	6	455	120	rv	0	-2
2R	FBgn0033162	FBtr0089013	392020	177	GTCTAGTCT	9	ACTTGATTA	24	CACTAGGCT	SGWQIELT	LIAHLPLFLNSDPH	8	307	92	rv	0	-2
2R	FBgn0033208	FBtr0088942	130	127	AAATAGCGT	11	TCATAAGTC	14	ACGTAGTGA	RPSLSQYKLS	VT	38	5444	117	rv	0	-2
2R	FBgn0042135	FBtr0088935	3	541	TCGTAGATG	8	GTCTAGGAC	15	CCATAGCAT	MAAIVAV	DSWQPP	4	487	48	rv	0	-2
2R	FBgn0033272	FBtr0088807	43	386	AATTAGGCG	17	CGCTAGCTT	33	CGTTAAATC	AHCIPKRRAPFIAPLR	LLCGLFDSNLYVLFR	11	186	32	rv	0	0
2R	FBgn0020621	FBtr0088601	6	1191	TGTTAGAAG	10	TACTAACGG	13	GCCTAGCCC	KLILSSRIY	RA	8	319	45	rv	0	1
2R	FBgn0033400	FBtr0088600	179	326	GTTTAGATT	6	AAATAAACA			ILIFK		24	5872	127	rv	0	0
2R	FBgn0029092	FBtr0088548	80066	518	AAGTAGAGC	14	GATTGAAAC	61	CATTGATTT	SGATKAIFTLQHD	NFMTSQKFVSSFILLCFSDSHAFQSNCNSIYLMCIIVYILYCIYYH	13	569	60	rv	0	1
2R	FBgn0266186	FBtr0089394	161	219	GTTTAGGAC	4	CTTTAAAGT			DKL		20	377	110	rv	0	-2
2R	FBgn0023175	FBtr0089998	766677	254	CACTAGTTC	22	CCCTAAAGC	26	AAATGAATA	FVCVPVNLILGLIHNVNFIFP	SAK	7	1006	95	rv	0	0
2R	FBgn0027580	FBtr0300850	18	1198	GAATAGACA	20	ATGTAAAAT	22	AATTAAGTG	TVPPDQNVHCLSCHRTHPM	N	16	237	69	rv	0	-2
2R	FBgn0024956	FBtr0088255	47	321	ACCTAGCTC	18	GCTTAATTT	21	TGTTGAACA	LSKKISFNGRTTRALNA	FC	32	227	88	rv	0	-2
2R	FBgn0033570	FBtr0331936	56	125	AATTAGTTA	6	AAATAGTTT	34	TATTGAGAT	LFKLK	FKYKLRQSVKRNKGSFVRFRNACVLVY	12	517	60	rv	0	-2
2R	FBgn0033638	FBtr0306029	107	1298	ATTTAGTAG	1	---TAGCTA	41	TTGTAGAAT		LLQALGGTFELLRRLCKQLQNKWQQREARELWQLPRYQL	63	1006	65	rv	0	-2
2R	FBgn0011704	FBtr0088046	1081804	394	TTCTAGGGC	25	ATCTGACGG	39	GGCTAAGAA	GWPRTSLLQFKPLKGWLLILYILI	RQLYVVRFNFNIG	26	1301	274	rv	0	0
2R	FBgn0033691	FBtr0088011	1250060	69	TCCTAGAAA							12	2258	102	rv	0	-2
2R	FBgn0000426	FBtr0088010	636487	89	GACTAGCCA	18	ACGTAATGA	19	TAATGAAAT	PMDSPTYTHTLLLSLQT		14	1008	80	rv	0	-1
2R	FBgn0033699	FBtr0088007	149910	156	TACTAGAGC	9	CGATAATAT	12	TTGTAGCAA	SGQLPFGR	YL	9	429	74	rv	0	0
2R	FBgn0033713	FBtr0087966	39	838	GTCTAGGTC	23	CTGTAGTTA	37	TTGTGAAGA	VSKWTPSYTSSAIVAYTLWHLL	LIYLVHISFQMFL	22	262	68	rv	0	0
2R	FBgn0086904	FBtr0087859	393887	218	CTTTAGAGC	6	CGTTAGCTG	10	TCCTGATTT	SGLQR	LHS	9	949	166	rv	0	1
2R	FBgn0043010	FBtr0087763	7	256	GGATAGCTT	28	TTATGATTG	34	ACCTGAAAC	LCRGPTTWLTTSTDPLGYCVHLYLSQL	LLHST	140	166	98	rv	0	1
2R	FBgn0033886	FBtr0087611	105615	390	AAGTAGCTT	7	TGGTAGTCA	21	TGCTGAGTG	LTCAAW	SLIWNPKANFFMC	14	16718	137	rv	0	-2
2R	FBgn0033912	FBtr0087575	10	144	TCTTAGATG	19	ATCTAAATA	29	TGTTAAATG	MNMHLIFFQTSRVRVLQI	INKKQKQTC	21	706	113	rv	0	0
2R	FBgn0261270	FBtr0087565	564307	399	GACTAGGTC	5	GCCTGACCA	60	GAATAAAAT	VSIA	PSAIVYLKYLNINVTAATFSCNRHDRSLFFIKKLINYRFTDHYNLGRLYCNTSE	9	653	174	rv	0	-2
2R	FBgn0033926	FBtr0087560	2	255	GAGTAGGCG	156	CCGTAAGAT	269	CGGTGAATG	ATKRTSNTNRQQPTSLMTSSLLPPTQTELFVASPADRRQREPNNRRAGDGEQPHQQQQQQPHLFILFILTGNRRAGKPRLASEIHKSTLFVLLFAMPRKRLYFHIISRRLAATLAQNASFWKAIIFIATLNLYLQLETRFRESSGGAAEDLAFRP	DRLFAMEEYDIRTKWRVKCLGMELHFLRILCFDIASLKWMLPDLQPPRTTVDSHNRRLHFVPVSGEKAIIWLSKDMITVLRDMAIIAIVTIYLLIFRLILVLCEASKKPPAR	0	0	19	rv	0	-2
2R	FBgn0010397	FBtr0087512	27	622	TTCTAGGCG	74	CTTTGACTC	83	AAGTAAGTT	AGASTSNRTGLAWILRPSQTKPNSPQRLTDSELHIQTTHRSVLHIKLIVKLCTTIKTCSTLNVKCLSDLSTCL	LYASPMFK	25	168	55	rv	0	-2
2R	FBgn0026427	FBtr0087501	60019	3258	ATATAGCAG	16	CTTTAGCAC	19	AGTTAATTA	QGKDYKPVGKYSKLL	HS	28	304	66	rv	0	-2
2R	FBgn0000996	FBtr0087387	30	744	AATTAGACC	37	ACTTGATTA	100	GAATAAATA	TGNTETQPGRGTPSSNDPVAISRYMFKYLSNSLAIT	LNNRIRLTILTFPHSTSTLTTRIGFITFTQAIIIIICVIFGPNVYTFIFISFKTIFMLYHVE	9	626	125	rv	0	1
2R	FBgn0050085	FBtr0087306	167	1417	TTATAGATT	12	TATTAAGCA	17	CATTGAACT	IGPDLKLRMKY	ALGH	25	348	70	rv	0	1
2R	FBgn0034051	FBtr0087292	98	310	AAGTAGTAG	1	---TAGAAA	29	CCATAGCAG		KRDHLYANIFRIAHSKTLGSKALGSVP	19	543	116	rv	0	-2
2R	FBgn0001308	FBtr0087184	82623	976	TCGTAGATC	16	AACTAAACT	51	ATATAATTT	IQSPPVAAQFSSALN	TKWITLYILNITDNCLRLDEMCRDHVQRFKYTYI	13	460	76	rv	0	0
2R	FBgn0034181	FBtr0300573	15500	560	ACCTAGACG	57	TTGTGATTA	69	TTGTGATAT	TTVENCVALDGFMRAWSLAGYSLGIGGMVESVGVEHFQQILGCRIDDCSCLVQNQL	LSFKLLIANCL	5	519	61	rv	0	0
2R	FBgn0010409	FBtr0086947	592057	178	CAGTAGGAT	17	AAATGAGAA	20	CGTTGAAGA	DSPASYTYDLVDFFNK	ER	17	27246	102	rv	0	1
2R	FBgn0016059	FBtr0086890	174	771	ATCTAGTGG	11	AATTAGTCG	40	ATGTAAACG	WPCEGSQLQN	SNFYTLKHIFVVYVAVSYSNPPPNLRIM	5	823	83	rv	0	-2
2R	FBgn0026316	FBtr0089553	258227	155	GACTAGCGG	32	ATTTAATTT	47	ATTTAAGCA	RIGGGRAGGGGPVHNPCVPLPLSLVIFLLVI	FSFLIHEKLSSENI	5	403	132	rv	0	0
2R	FBgn0034299	FBtr0086787	50	212	TCGTAGCAC	31	GCTTAACTT	44	TCCTAGCAT	HTSSRRHSLEGIYIDLCNTRMFVINVLNAA	LLIYDKAAGNKS	293	1640	186	rv	0	0
2R	FBgn0050118	FBtr0113360	223012	472	CAGTAGGCT	21	TTATAAGAA	25	CAATGACCT	ASELSLNLFCTRILHGKSKL	EHQ	18	6518	130	rv	0	0
2R	FBgn0050122	FBtr0086660	14032	1272	AAGTAGAAT	29	AACTAAACT	47	ATTTAGTTT	NAATLCSRVPPGPDPSALSRKELTTNLN	TLYNSFKRLTNSKTKLI	24	259	74	rv	0	-2
2R	FBgn0034403	FBtr0273238	556285	249	TATTAGAAT							0	31057	87	rv	0	1
2R	FBgn0014269	FBtr0086601	79115	347	TTATAGTGT	44	GTATAGGTC	58	TTCTAGCTC	CPKRQGEISGSKQSAKTPAPAEATAKGSALAKAMERVKSARIV	VFYECALWHSNVF	22	492	224	rv	0	0
2R	FBgn0041702	FBtr0331978	62	244	TTATAGCCC	15	ATATAATAT	29	AATTAAAAG	PMLAMHIDIMYNVI	YVSSEGPADFASN	32	403	96	rv	0	-2
2R	FBgn0034488	FBtr0086322	27	569	CTGTAGAAT	6	GTTTAGGTC	41	CATTAATTG	NTIKV	VLSTMFTIPKVILPRIFLYIHAIFDTPSLLLATH	51	224	105	rv	0	0
2R	FBgn0034514	FBtr0086268	341790	106	TGGTAGACC	4	TTTTAAGCA	12	ATTTAATAA	TVF	AAICNRI	16	362	71	rv	0	-2
2R	FBgn0011824	FBtr0071639	38436	238	TGGTAGTTT	11	ATTTAAAGA	26	TTCTAAGCA	FSVSDPNQNI	RSVQSNCCTCPNSF	72	322	126	rv	0	-2
2R	FBgn0050404	FBtr0071746	159	278	AACTAGACG	10	GGTTAGCGA	45	CTCTGAGAG	TQCRAHYDG	RSALGAKTTTLLWTPFLEQLLSFLDFCVSFVERL	8	464	102	rv	0	0
2R	FBgn0000405	FBtr0309858	316284	529	AAATAGTGC	10	CCCTGACTT	13	ACCTAGTTT	CGPRRTGRP	LT	18	33427	810	rv	0	0
2R	FBgn0034791	FBtr0071907	360670	204	TACTAGTCG	32	TTGTAATTA	41	CTTTAGAAT	SSVSNVRFFFSLAKSHSREHAGISTLQFNLL	LHLDFSNL	6	302	67	rv	0	-2
2R	FBgn0034802	FBtr0303464	1092851	166	AACTAGGCG	10	TCATAAATG	12	ATGTAATCA	APPPTRGTS	M	6	3997	394	rv	0	-2
2R	FBgn0250838	FBtr0072030	932092	83	CACTAGGCG	27	GAATAAATG	30	ATTTGAAAC	AASNLVLIVASTFQSCLCRTQREIGE	MI	4	796	100	rv	0	-2
2R	FBgn0010278	FBtr0072242	175	724	GATTAGGGC	10	CCATAAACA	45	GTTTAATTA	GHKHNKSIP	THTTLLTHPCPKSSLHSPSLVKCCLLDTDPYVFV	98	1138	136	rv	0	-2
2R	FBgn0021895	FBtr0072234	22	195	GCATAGCAG	60	CAATAGACC	99	GTCTAAGCC	QCLAAAVGVVLAIPIAIGHRHRHRSSHILFRCPTSLLRFFTCPCPMGNGRRTKTCNFMQ	TGLRNSASFWPVKISTHPASSARGQPRHTHTSISYLVV	73	268	81	rv	0	0
2R	FBgn0015268	FBtr0072219	81	371	CAGTAGGTT	14	ACATAATTC	26	GAATAAAAA	VDVAGLHMCNVYT	FKFDLKYIFGE	40	326	104	rv	0	-2
2R	FBgn0013764	FBtr0072191	105	578	CAATAGAAC	20	ATGTAAAAA	30	TTTTAGGAA	NLIKHNISLYCQMYFHTCM	KYLNKAFKF	8	212	52	rv	0	-2
3L	FBgn0027786	FBtr0072478	13	317	CAGTAGCCG	15	GTATGACAA	40	GTTTAGATC	PSTTRLDDHGRAPV	QASIQGNCIFLLSPSPAIILLIQV	29	493	47	fw	0	-2
3L	FBgn0035252	FBtr0346821	48	256	AAATAGGCT	14	GCCTAATAT	24	GGCTGAACT	AIRPLNPVVVVLA	YSNYCLDYG	5	230	101	fw	0	-2
3L	FBgn0035323	FBtr0072878	168	171	GATTAGTTA	22	ATTTAATGG			LSNISNKNTLHYIEIFTLTFI		5	324	43	fw	0	-2
3L	FBgn0035370	FBtr0072969	715629	245	GATTAGATC	41	CTTTGATTA	46	AGTTGACGC	IRSALRSSPDANICVCLSASLVYQSPVTFGSAWICLFHNL	LRFS	12	1523	205	fw	0	0
3L	FBgn0035393	FBtr0072990	44010	178	GAATAGAAG	16	AAATAATAC	39	TACTAATTG	KPQISRLIIFRYKHK	YKDCKEIYDDASMLVQNYEKRY	10	433	21	fw	0	-2
3L	FBgn0035438	FBtr0073067	219299	170	CTGTAGATG	6	CGTTAGCTG	20	TTGTAACCG	MCPRR	LLFWTVFSRSFSL	7	508	104	fw	0	-1
3L	FBgn0035471	FBtr0073159	92	303	CTGTAGGTT	27	GTTTAACAG	41	ATTTAAAGC	VGCGYPHDAFAVLPIPHYTFTHLASV	QGSCLVNFVLSLI	16	395	59	fw	0	1
3L	FBgn0040239	FBtr0077084	15	80	GGCTAGAGG	64	GCTTGACTA	68	CGGTAAAAT	RVSSAPLIFHSHTKKAPVVIVNEDKVLIITTFLRNYVRVVTALHPRRSEKVRGAGGYKGLGIA	LSR	24	2140	23	fw	0	0
3L	FBgn0035639	FBtr0077112	89	262	GACTAGATA	9	ACTTGACGA	15	GCTTAGGAT	ILGSISQT	RLSAA	66	878	125	fw	0	-2
3L	FBgn0052409	FBtr0077030	138	350	CGCTAGGAA	7	CCTTAGGAC	24	TCTTAGCCA	EELHMP	DTLINEKHFTLMLNKS	32	382	84	fw	0	0
3L	FBgn0019662	FBtr0076846	19	339	AATTAGCAG	11	TCGTGAATT	52	TTCTGAGAT	QPKRQKREQS	IANGRASFAANPGQQQASSQPTPACLSAPLLRFLQKLKIF	51	233	116	fw	0	-2
3L	FBgn0035793	FBtr0305073	72	1299	AAGTAGGGG	26	ATTTAGTTA	60	GAATAATAA	GADTETEAWPPNASCTFYFNKLYLI	LMVKFCLNREDDEDCDNTNTRSGPLANASNYLE	19	209	84	fw	0	-2
3L	FBgn0035827	FBtr0076750	105	78	GAATAGAAC	23	TCATAGCAC	76	GAGTAGCTG	NAEKQKLFGHGDTSAQEQQQRS	HMHEHMNRPRMLLLLRRSRCVLVCVPSTPALNLVFKHQKSRRVFDIRMWRSE	68	863	245	fw	0	-2
3L	FBgn0035850	FBtr0321319	21666	436	GCTTAGACA	29	AAGTGATTA	32	CAATGATGC	TRSMIKNERCSDGKRNSLLKVIRTMMLK	LQ	22	203	108	fw	0	0
3L	FBgn0020633	FBtr0076585	224055	721	ATGTAGATC	13	AAATAAGTT	39	AAATAAATA	IARFIPHLTFSK	VYVSLSPIVKTTLIHCHFTIYHCHK	9	704	129	fw	0	-2
3L	FBgn0011787	FBtr0076511	247292	183	GAGTAGGAT							20	295	91	fw	0	-2
3L	FBgn0036059	FBtr0345694	5	329	GAGTAGTGT	8	GCGTGATCC	43	AATTAAGTT	CGFCSSA	STNPKSETQSPRAGYCSVGFTFTLRYFNVTVRIN	36	555	84	fw	0	-2
3L	FBgn0036173	FBtr0290024	4	129	AAGTAGTCA	12	AAGTAGTAG	13	TAGTAGTTC	SSSPRRSVQIK		4	510	57	fw	0	-2
3L	FBgn0264848	FBtr0075958	113365	179	ACCTAGAGT	83	GGATAATCT	115	CTTTAAGCT	SLAIRCHISYAHIAAYLFTYSASNSTHPKTYCQPTNQSSITTVTQYHQLSGSPDQFQQRSMLIVHLAKDPVRFLCNCRSIDG	SGFYSHFFPPPYKLMINECIGNVILKLSSVL	7	490	104	fw	0	1
3L	FBgn0041775	FBtr0332639	24	654	CAATAGTGC	10	CTTTAAATA	22	AATTGATAG	CRPASGKPL	IYTNHNQQTTN	18	2501	546	fw	0	-2
3L	FBgn0085271	FBtr0300028	60	59	CAGTAGAAC	8	ACTTAAGAA	29	TATTAAAAT	NPLLCYT	EPKYVYSSLPDKELQCTNCY	108	467	84	fw	0	-2
3L	FBgn0036334	FBtr0075875	641722	104	GAGTAGATC	18	TATTAGTAT	28	AACTAAAAA	ISPPDTVSQFYEFYAFY	YVTHPQTRN	6	586	141	fw	0	-2
3L	FBgn0250848	FBtr0075766	2928	550	ATGTAGATT							4	2299	103	fw	0	-2
3L	FBgn0267390	FBtr0075562	33	2140	AAGTAGCGC	18	GATTAAATA	44	CTGTAGAGC	RQSSRGGYGCLCFKFRD	IVIRDENGRGWWAGNGRPQEFNIYL	51	300	33	fw	0	-2
3L	FBgn0000115	FBtr0075517	218676	181	AAGTAGATA	13	GTGTAAAAA	23	AGCTAGGGA	ILSQSSDPQIPV	KMCVQSIAS	19	568	164	fw	0	-2
3L	FBgn0025558	FBtr0075314	98	88	CGATAGATG	2	ATGTAGCCA	21	TATTAAGAT	M	PSLIYTYVASLRTLEFIY	22	445	113	fw	0	-2
3L	FBgn0036666	FBtr0075329	242172	409	GGCTAGAAG	33	CGATAAGTT	39	AATTGAATC	KSHDFNSCRDFLFDGVVRARADDLYVTIKNIR	VLSAN	6	292	84	fw	0	-2
3L	FBgn0036671	FBtr0075337	19	556	AGTTAGTTA	25	TATTAG---			LRGITCLPVPITINELMHAKRSFY		54	276	55	fw	0	0
3L	FBgn0036815	FBtr0075056	192	222	GGTTAGGTG	8	GACTAGAGA	15	TGCTAGTTG	VIFLSCD	RTRYIC	4	969	50	fw	0	0
3L	FBgn0010417	FBtr0074941	31	607	TCCTAGACG	5	CGCTGATCA	31	TCGTAGTCC	TPTR	SLRRRLCAHRPSWTISRTWSSQLSS	198	1212	96	fw	0	-2
3L	FBgn0036909	FBtr0344256	4	120	CAATAGGTG	6	CAATGACTA	41	ACATAAATA	VEQMQ	LVLGGFISRSLMELPSQKAFTCTPLYYKLFTTST	21	725	38	fw	0	-2
3L	FBgn0028695	FBtr0074893	307746	920	AAATAGAAG	9	GTTTAAGGT	15	AACTGAAGT	KCIQTFNV	GHARN	15	552	128	fw	0	0
3L	FBgn0011205	FBtr0078186	61	418	AGATAGTCG	3	CTATAACCA	18	GATTGAAGT	SL	PHVPPKGTQRAPAD	8	544	82	fw	0	-2
3L	FBgn0037073	FBtr0078342	18	815	GAGTAGAGG	8	GGATAAATA	30	ATTTAAACC	RCVQMDG	ISDRWTVRITSEMSLYYCCYI	299	200	117	fw	0	-2
3L	FBgn0267849	FBtr0078351	46951	283	AATTAGAGC	17	TTGTGAAAA	48	CCTTAATCC	SLPASPNDSNQTSKLL	KDKSCRMQAPKPRNSPPNPLDLRRDYGFNP	18	709	53	fw	0	-2
3L	FBgn0052441	FBtr0300057	323142	228	AAATAGGTT	3	AACTGAGTG	16	TTCTAATCA	VN	VMWCNLLFVSFF	1	635	41	fw	0	-2
3L	FBgn0037137	FBtr0089579	254312	687	GACTAGATT	17	AACTAGTTT	20	AAGTAAAAT	IYYTYKIILILTDITN	FK	13	306	118	fw	0	-2
3L	FBgn0040056	FBtr0333912	94	677	TATTAGAAA	5	GTCTAACTA	24	TTTTGAATT	KPLV	LLFISISFHRTKKPIFYF	25	397	50	fw	0	-2
3L	FBgn0052343	FBtr0299838	24063	577	GTTTAGTTA	5	AGATAAGTT	7	GTTTAGCGT	LMQR	V	19	223	62	rv	0	-2
3L	FBgn0035153	FBtr0072610	16	582	CCGTAGAAT	18	GAATAGCTG	29	AACTGATGC	NAPNSERHMKENEEEEE	LQPKSVIFAN	169	519	87	rv	0	0
3L	FBgn0035159	FBtr0331770	19	211	ACGTAGTGT	15	AGATAAGAT	21	ACCTAATTT	CPYKQARNLLEKQR	DKAHT	57	199	101	rv	0	-2
3L	FBgn0011204	FBtr0072706	25	645	TACTAGGGC	55	AACTAGAAA	131	TCTTAATTT	GATDGRTSTCASKLNLVIVVVVECGFGVFELEKLLPARPSTPLAAKVLAQATSN	KPITNQPQQCATSNSSLILNTRLGHLTLAKPNHLLKPKQHFYLAIFGLVNLFVGSFYATIRILAKSSNIFGFLTS	35	837	37	rv	0	0
3L	FBgn0035251	FBtr0072809	145	317	GAGTAGGGC	19	TTATAGCTT	25	GTATAATGC	GVHIHIHTYLGIASLAQL	LRAPV	12	217	96	rv	0	-1
3L	FBgn0002183	FBtr0072865	36691	1084	CATTAGGGA	26	TGTTAAAGG	59	AACTAATGT	GAVPVAKPVWHSVRNLALLLPLSIC	RTRHPNPPSLIFVTLQKLYYKLNIIRYINIIN	92	310	173	rv	0	0
3L	FBgn0026593	FBtr0072912	23	358	CTATAGCTG	30	ACGTGATGC	39	CTTTAGAGT	LLPASLRFSQQRDAKISDAKQDIDFIMPT	CFLQALTL	19	233	69	rv	0	1
3L	FBgn0035335	FBtr0072900	36572	151	ATTTAGTTT	14	GGGTAAATA			FLVCNRSTFRFNG		27	2608	102	rv	0	-2
3L	FBgn0035402	FBtr0073114	101	828	CAGTAGCCA	16	AGCTAATAT	21	CCCTGAAGA	PARSQSNPNHPSPTS	YYSP	9	216	67	rv	0	1
3L	FBgn0052267	FBtr0073142	300971	50	GCGTAGAAG	4	AAATGATCG	15	ATTTAAAAA	KKK	SKKTKSCLLI	3	1034	268	rv	0	-2
3L	FBgn0035499	FBtr0073270	71303	189	ATGTAGATC	44	TTTTGAGCT	49	GGGTAGAGC	IGVLQPGSSAPHIALRHSATKDQTKTPTSYDAAAFGFHTLFTF	ARFG	9	353	149	rv	0	-2
3L	FBgn0041171	FBtr0073245	52	1327	TCATAGGAG	28	AGCTAGTAT	84	CCGTAACAC	ETVGHFRWSLRRRLAWIQAVNGQGRGS	YTASSEISLQTHPNTEKHTQTDAADVRVRNVMLNALPTKRNCSHTPHTPLTPHTP	44	566	88	rv	0	-2
3L	FBgn0035520	FBtr0073243	18779	195	TCGTAGGAA	18	AAATAGAAA	27	GTCTAGTTT	ELSVELPLPSNFSCTMK	KLTTRRRV	6	303	47	rv	0	-2
3L	FBgn0035592	FBtr0077181	214479	109	TCCTAGCAC	4	ACCTAAGAT	26	CAGTAAAAA	HWT	DNYFKFNVIEQLRASVLFDAQ	9	653	50	rv	0	-2
3L	FBgn0263106	FBtr0077123	293169	335	AACTAGGCT	26	ATTTAATTT	36	ACTTAGCCT	ARAVPATHTHTHTHIIVITLVKAYI	FTVRTRKTT	18	629	119	rv	0	-2
3L	FBgn0035713	FBtr0076952	18	1834	CCGTAGCAC	33	CTGTAAATA	61	CTATAAATA	HQTILALRARDPDAHMPHLPALLQLPQLRHHL	IRHYITSVIQFYVSKRLTLKNYTKLKL	43	418	108	rv	0	-2
3L	FBgn0035720	FBtr0333083	52	819	AACTAGAGG	12	TTGTAGACC	54	AGATGAGCG	RPCGSIEATRL	TSSTVISFPHTNITRTSAHPPVLIVHKSRSQVQRLQREDVR	26	206	111	rv	0	-2
3L	FBgn0028648	FBtr0076891	141	190	CCTTAGAAA	8	TGTTAATGT	27	TATTAGGTA	KQPIVSC	CLTLIKCILEARDLRHIY	9	213	86	rv	0	-2
3L	FBgn0035829	FBtr0076764	801375	107	ATCTAGTCG	13	AGCTGACAA	63	TCTTAATAC	SSHTQRAINASS	QTSNRTWSHSKYTEYMSKINQIDVRGYPFPEYICIRSLSKTLCKSSSIS	12	1037	119	rv	0	0
3L	FBgn0035842	FBtr0273367	109	1677	ATTTAGGGG	16	TTTTAGATG	46	ACATAGAGA	GTQRSLLVNEIKTTF	MLRYHKCHGREALPTLFKKRLCYFYIYLT	75	389	72	rv	0	0
3L	FBgn0020392	FBtr0076728	263541	473	ATGTAGTCA	43	CTGTAATCT	60	AAATAGCAT	SPCHLSSHSRPAFHSSPPPLSSPCWKCRAAALLCSYLRSYYL	SSVIPARKALCEHTPK	28	653	149	rv	0	0
3L	FBgn0015218	FBtr0076491	30261	260	TTGTAGGCG	26	TTATAAGCA	41	GCGTAACGA	AANNWPLLIRSDPTLIILSFIYLSL	ATVAINRDYCLRPA	15	565	165	rv	0	-2
3L	FBgn0047038	FBtr0076276	116	125	GTTTAGATT	4	ACTTAGTAC	6	TACTAATTA	IHT	Y	7	275	54	rv	0	-2
3L	FBgn0036136	FBtr0076223	62278	317	AAATAGCTC	14	ACATAGAAA			LCISSSSYILCDT		9	320	63	rv	0	0
3L	FBgn0022959	FBtr0076027	410732	353	GCATAGAAA	24	ATATAACTA	59	TGCTAAATG	KRIRKDLNRQPTNKNIVSSSRSI	LQSQKNSSSSPSSTSATNATSWCNKISKCCSKFC	19	1031	210	rv	0	1
3L	FBgn0036298	FBtr0075967	159	550	CTGTAGAGC	6	AACTAACCT	14	AATTGACAC	SGMTN	PLTGIDN	7	254	81	rv	0	-1
3L	FBgn0036372	FBtr0075819	155	532	AACTAGGGA	21	AGCTAGCAA	30	CTATAGCTA	GNPSAKQLGRPFAKYLHQCS	QLYFGSGL	12	246	66	rv	0	0
3L	FBgn0036396	FBtr0075787	105	340	AAATAGTTA	11	TATTGAATG	15	ATATAATAA	LRFVKGIFIY	MSI	21	345	73	rv	0	1
3L	FBgn0002284	FBtr0075360	1427071	236	GACTAGCCT	23	AGTTAGTTG			PVARMLPFLLVRGIRWKPGILS		3	813	137	rv	0	0
3L	FBgn0025582	FBtr0075345	297843	436	TACTAGTTG	10	AGTTAAGAC	27	GAATAAATT	LLTFYPQLS	DSLYPLKTDDCAQSSE	19	779	61	rv	0	0
3L	FBgn0036740	FBtr0333123	5	227	ACATAGGCA	42	TTGTAACCA			ASCQAASSHVSILYPLLNLGHALYILCVMEPSKIPSQVSLL		21	303	107	rv	0	-2
3L	FBgn0036826	FBtr0075075	135	168	CAGTAGTTC	27	TTATAACCA	38	TGTTAAAAT	FVFIKNYSHCQRTKTKTFYRGLYSLL	PKKTIPRPNC	24	272	149	rv	0	-2
3L	FBgn0027057	FBtr0075074	177	526	ATCTAGAGC	11	CAATAAATT	14	TTTTAAGAT	SNLKAPLNTQ	IF	9	254	83	rv	0	1
3L	FBgn0036850	FBtr0075032	97	246	ATATAGGTA	10	CACTAATTT	21	AACTAAAAA	VSYSQFRNH	FKRKFDYFVN	7	370	99	rv	0	0
3L	FBgn0262519	FBtr0074919	135	1983	GTCTAGGCA	8	TGTTAAGAG	87	CAATAGTTC	ASPQYLC	EHSYSMQIYFTQAKNLNFYTISRNKKWTHVAFTQIINAKRLTLGEWRVRCFQASVSAPGADRISAEHDSRSVHIRQVQ	11	354	86	rv	0	-2
3L	FBgn0037061	FBtr0078309	177	125	GTCTAGATT	21	CATTAATAT	23	TATTAAATA	ITPMCFLYHNPHNPLSPDAH	Y	27	498	64	rv	0	0
3L	FBgn0037199	FBtr0347060	34	167	GTCTAGTTT	13	AGATAAATT	18	AACTAAAAT	FYTYRFSLFDHR	IGLN	5	1000	50	rv	0	-2
3L	FBgn0040020	FBtr0113739	531453	143	CAATAGCTG	17	AGATAATGT	33	TTTTAGTAT	LLNTFLYKGKLFLNLR	CIYCIFVRVYRSNGF	6	9010	332	rv	0	-2
3R	FBgn0086378	FBtr0301810	195828	179	ATATAGTAT	2	TATTAAGTG	5	ATCTAAACT	Y	VI	23	728	65	fw	0	-2
3R	FBgn0037234	FBtr0336483	77	737	TTATAGTTT	2	TTTTAGCTA	4	CTATAAGCC	F	L	15	544	50	fw	0	-2
3R	FBgn0263594	FBtr0078921	226171	546	GTATAGTAT	45	AAATAGAAA	62	CACTAAATA	YDFALGAANERSRRTSADSAMFGVQRKKVTFCLEKIGKYQTKNK	KANSEQTQSTLKIHTH	8	1099	132	fw	0	0
3R	FBgn0037377	FBtr0078630	189	450	AAGTAGTTC	19	AGTTGAGCA			FDFYSATVSFLQALKLGS		10	342	63	fw	0	0
3R	FBgn0010282	FBtr0081719	97895	578	AAGTAGCCC	5	ATGTGATTT	7	TTTTAATGT	PAVM	F	19	608	77	fw	0	-2
3R	FBgn0262801	FBtr0081687	181958	186	GAGTAGATG	12	TTATAAGTA	39	AGTTGAGTT	MGSLLFCRYSL	VGSAQSRACLHFQIPYHPNSKTIVRS	8	324	149	fw	0	-2
3R	FBgn0037468	FBtr0081636	6	119	TGGTAGAGG	30	ACATAAGAA	33	TCATAAAAC	REEGGKEVCPGAEAAAKHLMTHHHILRPT	ES	21	903	407	fw	0	-2
3R	FBgn0037653	FBtr0081965	143	381	GACTAGCTG	6	TGCTAAATC	12	CGATGATCG	LVGRC	IEVER	3	225	46	fw	0	0
3R	FBgn0037664	FBtr0081973	74	532	TTGTAGTAT	28	AATTGAGAT	36	ATATAGTAT	YSSCKWTSEIRTRKVEDEGSLRRFSCN	DKDFVCI	34	405	81	fw	0	0
3R	FBgn0037707	FBtr0082066	128	375	CGTTAGAGG	7	TCCTAGTTT			RTLIDS		17	775	71	fw	0	-2
3R	FBgn0037709	FBtr0082067	92751	440	AAATAGATT	28	TTATGATTA	72	GGATAAACT	IPDRCHKDANKSEIKTNRETRSKVHLL	LSNRQTVFCGFNPFVMTHLYRWVGGYVKLDTLGFWVFSDQRRG	18	296	69	fw	0	-2
3R	FBgn0037810	FBtr0082231	102	1431	TCTTAGGAT	9	AATTAGTGG	13	TGTTAAGTG	DTLHLEKN	WKC	14	127	73	fw	0	-2
3R	FBgn0037844	FBtr0082287	170	276	TGCTAGCCA	12	TCTTGAATG	16	TATTGAAAA	PSCGFQSHPDS	MLY	11	228	185	fw	0	0
3R	FBgn0037874	FBtr0347181	1923020	173	TGCTAGATG	55	ATCTAATTT	77	AGCTAAACA	MDPNPPNKTEPILMHTFYTHIHIYQMLSYNFESLKFMFKNADKNACLRSVRFYI	FLFTGALINSTLYVYCLITAS	32	2732	377	fw	0	-2
3R	FBgn0037894	FBtr0082386	6	1019	AAGTAGGAT	16	TGCTAACCC	20	AATTGAATA	DNLSLFVLFVFMYCC	PLN	24	493	73	fw	0	0
3R	FBgn0037943	FBtr0082431	165	499	GCCTAGAAC	10	TTATAGTTG	26	ACATGAATT	NDIFASNDL	LVGQCEAILQTLLFT	12	293	72	fw	0	0
3R	FBgn0011745	FBtr0082652	62	377	TTTTAGCCT	10	TTGTAAAAG	14	AATTAAAAT	PVYKLKRHL	KAN	12	326	56	fw	0	1
3R	FBgn0020496	FBtr0334515	68	482	CCGTAGGCA	12	AGCTGAAGA	45	GAGTAGGCG	ASAVQLAAPES	RAGVDDDNGQWRNGVQHTTTGKKKIEEEEEEE	15	577	178	fw	0	-2
3R	FBgn0003598	FBtr0082736	13	1251	CCATAGAGC	3	TCCTAGGAA	6	ATATGAATC	SS	EI	4	259	84	fw	0	-2
3R	FBgn0004587	FBtr0082801	266547	351	GATTAGATT	3	AGTTAGCTG	7	CATTAATAT	IS	LSH	21	1175	252	fw	0	-2
3R	FBgn0024555	FBtr0082817	88	981	GCATAGTTG	17	ACATAACAG	43	TGTTAGGAT	LADDEHSGINYKLVHT	QNTRNHGKQQATNNTQTPHTNTNEC	31	442	85	fw	0	-2
3R	FBgn0038220	FBtr0082923	2	344	TTGTAGCGT	10	GCCTAATTA	29	AGATGACTT	RPSAGRNLA	LRRELILQFVFNCRALGR	8	415	77	fw	0	-2
3R	FBgn0004855	FBtr0309995	48212	130	GAGTAGAAA	73	GTATAAATG	77	AAATAGCTC	KLTTHLPLIVALSNRRHFAIVQLEFPHGYAAKTSHVQLHSRLSPNVITFALKKNACDPHDFESLARTSIWFV	MFK	6	279	146	fw	0	-2
3R	FBgn0038224	FBtr0082932	42	82	CACTAGGAT	64	AAATGATTG			DPSGCNIRSSLSLKTLKNHNIYTRSSPKRRSIIDSGATIYRSLTIVFVFSSDACAKNRMFEIK		9	970	84	fw	0	-2
3R	FBgn0038252	FBtr0082969	1489773	354	GTCTAGTTA	2	TTATGATTT	17	AAATAAAAT	L	FICFFFSTCETLFK	7	1300	75	fw	0	-2
3R	FBgn0260659	FBtr0301101	30	324	ATTTAGGCG	27	ACCTGATAA	28	TGATAAACC	AKPLYSNRDCPLTTPQYYEDLVLVTT		21	388	52	fw	0	-2
3R	FBgn0038307	FBtr0083053	96	164	GTTTAGCCG	7	CAGTAGACC	16	GTATGAGCT	PKPILQ	TLVIKSSV	26	403	145	fw	0	-2
3R	FBgn0016691	FBtr0083063	950331	210	GCCTAGACT	9	ATTTAGATG	26	GAATAAAAC	TLKDLLLI	MVKLKVWYWNSSGNSE	7	1234	104	fw	0	-2
3R	FBgn0015019	FBtr0083337	228969	545	GAGTAGTAG	1	---TAGCCT	9	TATTAATAA		PAINHVY	7	370	213	fw	0	-2
3R	FBgn0264291	FBtr0083408	160	154	AAATAGAGC	5	TTTTAAACC	12	ATATAAAAC	SANF	TLNIHI	30	274	84	fw	0	-2
3R	FBgn0028992	FBtr0083436	309117	327	ACCTAGATG	5	CTGTAAACC	8	CCTTGAAAG	MEPL	TP	4	741	111	fw	0	-2
3R	FBgn0022943	FBtr0083551	299	155	CGCTAGTTA	17	TATTAAAGC			LLDKMTVKTISPPIRY		9	796	65	fw	0	1
3R	FBgn0024432	FBtr0083575	697423	112	GTCTAGAGT	16	ACTTAAAAG	78	GCCTAATGT	SGGMAGLPEFAMKMT	KGEGLTRLPSYTSTHQQHKYHTFLIGHPSCCNNKIYYGALENLVVTSKQLASNYSVASVLA	7	707	289	fw	0	-2
3R	FBgn0044871	FBtr0083661	116	233	AACTAGTGA	1	---TGACCC	21	AATTGAATT		PATAIWPKIELALNSITDN	9	193	48	fw	0	-2
3R	FBgn0002962	FBtr0335019	17381	383	GTTTAGAGA	21	ACATGAAAT	38	AGATAGTAA	RGRIQLWSRGSGSFCSVYIT	NIYTHSDQSWVNQIDR	24	200	52	fw	0	-2
3R	FBgn0038834	FBtr0346148	65	133	ACATAGAAG	5	GGATGAACA			KDFG		17	835	78	fw	0	-2
3R	FBgn0038870	FBtr0084050	7	1020	TTCTAGCGT	22	GGCTAGCGG	25	TGCTAGCTA	RSWLPPSLPPLLMFLHLWYSG	RC	74	300	54	fw	0	0
3R	FBgn0019957	FBtr0084172	323426	408	ATCTAGAGG	9	AGTTGAAAT	26	AAATAATCA	RVFAMLSS	NHLAKCVNYLINSLVK	6	350	52	fw	0	-2
3R	FBgn0038989	FBtr0084266	15329	357	AAGTAGTAG	1	---TAGCTT	8	CTATAGTTG		LKIHLL	82	207	86	fw	0	-2
3R	FBgn0266409	FBtr0344359	23	204	GCCTAGGCA	12	CTGTAGAAT	75	TTATAGTAC	ARPHDLPDVVL	NKYIATNQQHTQTHIDFDLNQTQEQKQFAAKRMCYNYDCVYHDHFKPKIRSHLINHPPPTIL	15	494	85	fw	0	-2
3R	FBgn0039056	FBtr0084368	118	829	GACTAGCAG	9	AGTTAGGAC	23	TATTAGGAT	QWQKGRKS	DLTGYYGIICSNY	5	410	70	fw	0	0
3R	FBgn0039066	FBtr0084374	37465	644	CGATAGATG	19	ACTTAAGCA	30	TATTAGGCA	MRLLIIATILYSTSSATT	AAAVAATSIY	11	323	57	fw	0	-2
3R	FBgn0040227	FBtr0089622	275154	561	ATTTAGACG	21	CGCTAAGAA	23	GAATAACCA	TPRPPTPASLPVLGSFATTR	E	8	406	116	fw	0	-2
3R	FBgn0043455	FBtr0084535	155	233	AACTAGATA	5	TTTTGAATT	26	ATATAA---	INNF	IKYVPKTFLFQNLPEINITI	31	880	82	fw	0	-2
3R	FBgn0046214	FBtr0084775	437382	444	TGCTAGGAG	14	TATTAAATA	28	CATTAGATT	ELRTTIRFNNFAY	IISKLVLRLTNNH	2	317	144	fw	0	-2
3R	FBgn0039350	FBtr0084886	52	337	GAGTAGATT	2	ATTTAAGTT	8	AATTGAGGG	I	VTLLN	18	342	110	fw	0	-2
3R	FBgn0028717	FBtr0339161	3	614	AGATAGCCA	126	ACCTAAGTC	139	GCTTAACCA	PKFWSQFSCNEVITMNLSVRLKTNEIELPQEPTHVYFPEQVYFHLDPTTLTVHGSPPPAQNFLDQPHLRASNASLQAAAHHQAGSSGNRHPSDGGSNSGGAGGGSGSSGGAECTGRAVDNQYSFT	VRAIDHQLHFAA	408	810	397	fw	0	-2
3R	FBgn0262473	FBtr0330155	297562	1098	GTATAGGAC	20	CGTTAAAGA	40	AGCTGAATG	DWEKAELFQFDPDDELLFR	REASKKNTATDEAAVKRPS	13	745	65	fw	0	-2
3R	FBgn0039537	FBtr0085215	142	413	CTGTAGGGT	27	GTATGAGAT			GAIEWLSFLLFTSVSVYVCMYFPNKV		19	339	74	fw	0	0
3R	FBgn0039691	FBtr0085476	80	598	TGCTAGGCA	21	GTGTAGATA			ATKKHPIEIPRLNSIDKHKV		8	224	55	fw	0	-2
3R	FBgn0266411	FBtr0344374	45	1508	GCCTAGATT	24	CATTGAAAT	26	AATTAAACT	ITSTLACTAFDMRHLLAEDERKH	N	83	321	66	fw	0	-2
3R	FBgn0039869	FBtr0085836	130	111	ACCTAGAAC	6	ACTTAATTC	19	TCCTGATGG	NHPKT	FTAPNVSINANS	6	373	51	fw	0	0
3R	FBgn0002780	FBtr0085874	2	543	TTTTAGAAC	32	ATTTAGTTG	63	AACTAAATA	NLNTTRISFKLRSTINTATAPIIPYNLMLWI	LIRDTPLNFYRRNASRIQADVDFYKHRTWN	7	880	200	fw	0	-2
3R	FBgn0037270	FBtr0078892	203791	281	GCCTAGAAC	6	TGTTGAAGT	12	TACTAAGGG	NDGVC	SGNIY	21	518	78	rv	0	0
3R	FBgn0260462	FBtr0078822	442206	476	GCCTAGACT	15	ATCTAGGTT	27	AATTAATTC	TCFESNYIQAYDYI	VNNLASNFVYN	16	520	77	rv	0	0
3R	FBgn0037312	FBtr0078807	151	217	CTGTAGTGC	15	TATTAGTTC	20	TTATAACTT	CSLRTSTAAVSYYY	FCNL	8	403	52	rv	0	0
3R	FBgn0037376	FBtr0078670	288878	406	TCGTAGGTT	33	CAGTAGGAT	38	GAATAAATA	VLWIQKVLINLFRFSVFKYVDYKIHYVAISLQ	DSFE	6	484	124	rv	0	1
3R	FBgn0003261	FBtr0078650	366557	576	GACTAGATC	5	AATTAGATG	19	CAGTAGCTA	IADN	MSSKRSYRNRRFQ	12	1104	243	rv	0	-2
3R	FBgn0261789	FBtr0081737	201131	120	AAGTAGTCT	35	AATTAAAAG	40	CTATAATTT	STIAIAYSNQYPSTSVNKSVNQPNKFCGPKCAIN	KCEL	23	964	76	rv	0	-2
3R	FBgn0266598	FBtr0310464	104	94	CTGTAGGAC	18	ACGTGATAT	30	GATTGACTC	DSSDRSLVLFSQYLCST	YVCCRHSIEGD	85	1867	141	rv	0	-2
3R	FBgn0265101	FBtr0081862	109	179	AAGTAGGCG	16	GATTAACAG	32	ACTTGAATT	AKWPYSFIYRVSERD	QRIITITCTFWGLST	22	206	142	rv	0	-2
3R	FBgn0037613	FBtr0337074	6	97	GGTTAGGCG	21	ACGTAGTAT	26	AGTTAGCAT	AEDAMPPRNALPRTHSSMLT	YFIS	71	664	112	rv	0	-2
3R	FBgn0260243	FBtr0082012	238736	589	GGTTAGTAT	4	TTCTAGCGT	12	TATTAATTT	YRF	RIAIIPY	3	249	65	rv	0	-2
3R	FBgn0037655	FBtr0300746	20	600	AGGTAGTGC	3	CTCTGATGA	4	TGATGATGA	CL		25	259	76	rv	0	-2
3R	FBgn0002932	FBtr0082004	16	754	ACGTAGAAA	52	GACTAAAGA	60	AGCTAGATT	KGRGRFLAKQHLLAIKPTKATHYTIHTSCCILNAIERKEYYIGEIGIIFAD	RLDSLRS	21	290	78	rv	0	-2
3R	FBgn0037715	FBtr0082109	44215	155	AATTAGATA	14	ATATAGACT	35	GATTAAGAG	IHIESNTGAVPFI	TLIELLCTYKSHNAQRKRKD	10	207	46	rv	0	-2
3R	FBgn0010421	FBtr0082310	263785	278	GAGTAGCAT	14	CATTAAGTA	24	CCTTAAGAA	HWENRRLTFIKTH	VIAWFRFIP	9	372	100	rv	0	0
3R	FBgn0037834	FBtr0082304	420672	377	CGCTAGGGG	4	CCATAACCA	45	TCCTAAGTT	GQP	PIRSAIWDGAQSPAARIHTMTRRKVYSSAKCATNSCCVFS	4	288	107	rv	0	-2
3R	FBgn0005671	FBtr0301661	115	491	CATTAGATC	20	ATTTAAGCT	45	ACATAAACC	ILFIVLFLIFVQNFVSFII	AGGGATCGASPPPAISAVYASIYT	12	453	101	rv	0	-2
3R	FBgn0053977	FBtr0100020	115389	95	GATTAGGAG	6	TCGTAGGAC			ETSSS		34	5324	114	rv	0	0
3R	FBgn0004597	FBtr0083010	126	268	CGTTAGAAG	9	CATTAGCTG	34	AGCTAGGTG	KSFIIIHH	LVLPNCVFVLILPMYLCQLNESLS	9	329	97	rv	0	-2
3R	FBgn0028662	FBtr0083005	75	213	GAGTAGGCG	65	CCGTAACGC	77	AGATGATAG	APSPAMQSFATPLSSRRTTHIRAFPHPHADTHDISVCVFFWKLRLAIRSYCLQETPDKPKSDQP	RFKLGLSYSLR	28	351	236	rv	0	-2
3R	FBgn0266064	FBtr0083035	238048	690	AAGTAGAGT	12	TTGTAGCGA	42	GGCTAAACT	SSLPNGRPLYL	RTNQLKSTHAQYYHKFQLSCSTNVHRDTG	18	444	142	rv	0	0
3R	FBgn0013269	FBtr0083120	1240681	358	CATTAGTGC	21	ACTTGATAA	22	TGATAAAAA	CTILTSYRLVILSKYPRRTT		11	42233	157	rv	0	0
3R	FBgn0019925	FBtr0083117	295618	271	TGGTAGAGG	29	AGTTAGGAA	33	CCATAAAAT	RPGNGRSLNETLSTFDFYRVLLLLRNVS	ELP	5	477	97	rv	0	-2
3R	FBgn0027657	FBtr0083247	114	154	AAGTAGATG	35	AAGTAATTG	85	CTGTAAAGC	MRQLEVEMQPNPRKDATDASRWHLQHMHSLCSSK	LINVSYSRFVIMNANVQNKNTHTVKTYVCVELLTHAHTPHTYTRTCIAL	12	520	23	rv	0	-2
3R	FBgn0038455	FBtr0083354	14	235	TCGTAGAGT	24	AGCTGAACA	30	TGCTGAGAT	SRHPTSSSSRQTKSIIPCGANIS	TCGQC	1656	2201	237	rv	0	-2
3R	FBgn0038519	FBtr0083503	299	235	GGCTAGAGG	4	ATCTGATTA	34	ATTTAAAAA	RII	LFLKHPKHSLHQKTRKIKRIKIGIFCITI	17	821	84	rv	0	-2
3R	FBgn0038552	FBtr0083523	56	447	CTATAGAGC	7	ATTTGACAA	17	CTTTGATTG	SILTKI	QLHVMRDFL	19	246	89	rv	0	-2
3R	FBgn0038575	FBtr0083618	16	448	ATATAGGAC	13	TGTTAAGAT	25	AAATAGAAA	DFLGFPNSLLTC	DTPQLQRVFTK	186	230	87	rv	0	0
3R	FBgn0086613	FBtr0083771	49	1639	GAGTAGTTA	26	GTATAATAT	35	CTTTAAAAA	LPKTVKFVFQCQKIIKQINVIINIV	YSFQGFIL	61	244	77	rv	0	0
3R	FBgn0038805	FBtr0083948	158889	258	ATATAGTTG	2	TTGTAGCTG	12	ACATAATTC	L	LLGPPSSIT	22	329	112	rv	0	-2
3R	FBgn0038829	FBtr0083993	137	282	CATTAGTAG	1	---TAGTCA	34	CCCTGAAAT		SPRCVQFTYIKPCPRPALCDVQHILLFLPKTP	10	2725	604	rv	0	-2
3R	FBgn0011672	FBtr0301478	6	597	GCGTAGCCA	43	AGCTAGCGT	97	ATATAAGAG	PLLCCTDSDGSEEVCFTNSNNNELGCPSSNLNGTGGQHVVLS	RWRSNWFRECRRLNKPLDNGHNVAEFSGARLKFGSTWLAGIGLASVVASGILI	84	587	154	rv	0	-2
3R	FBgn0003257	FBtr0084038	64500	494	AAGTAGAAA	24	CCCTAGATA	105	TGGTGAATG	KTQTAFPLNEYSPIPIPPWFRLP	ISEKIFQLFTAILQCIYELNIGYESSAKQLANDACLKVRVTTNRMVNNRSNEEILSRRPGTARRSCSLRRGRPGKEISGW	11	466	71	rv	0	0
3R	FBgn0038903	FBtr0084166	53	121	TCTTAGTTG	7	GTGTAAATA	12	GATTAATGA	LLAMSV	IVLD	23	198	68	rv	0	-2
3R	FBgn0038922	FBtr0300788	392312	371	TCCTAGATG	26	ATATAATCG	38	AGCTAAATT	MGTTVIAGIAISKSTTSWATTLALI	STLDSFCCCHS	7	505	94	rv	0	-2
3R	FBgn0019960	FBtr0335200	48823	747	TTGTAGACT	20	TATTAGTCC	41	AGTTGAAAC	TTSRVPFLQKQDDTLTICY	SRRRWYDYQQYVICPISDHS	40	253	65	rv	0	-2
3R	FBgn0038925	FBtr0084185	2	282	GACTAGATG	7	AGATGATCG	10	CTATAGGTA	MECIFR	SL	17	432	74	rv	0	0
3R	FBgn0003676	FBtr0084291	387603	558	GGTTAGACA	15	GTTTAGGCA	31	CATTGATTG	TFFTASEAHFFYLV	AFNFNQITHFQLSPH	17	530	191	rv	0	-2
3R	FBgn0016119	FBtr0333777	2	107	CAGTAGAGA	10	GTCTAATTG	13	CTTTAAGTT	RSLFANELV	LL	7	722	157	rv	0	-2
3R	FBgn0028691	FBtr0084470	412169	383	AATTAGTTT	2	TTTTAGTTT	7	ATCTAGACG	F	FRLI	10	369	86	rv	0	-2
3R	FBgn0039120	FBtr0084460	6	1961	ATATAGGTG	18	AATTAACTT	87	AAGTAAAAA	VPKQTKLEDTMFSLGSN	LSYNQLISIPLAKEKKVSCSIGLSTASFMYDCLIFKKRFVGKDQKNNSFLLICLIDFHKFHKLSSIRK	16	256	77	rv	0	0
3R	FBgn0039137	FBtr0113277	14	718	ACCTAGTGC	12	CATTGAGAC	14	GACTGAGAC	CQCLEQFLCKH	D	53	193	61	rv	1	1
3R	FBgn0011725	FBtr0084568	13	553	CGGTAGCAA	2	CAATAGAAT	113	AACTGACGT	Q	NRRGRPTTSNSTTTSTTLMTTTTATAATRTSAASGGGSGSGTGSGSGGVAASGSGGGALMIPGGYRGRSCSNSGCHRLTAALGVARKAVNPPPPPPADKQQTAAPHPAPN	33	1763	163	rv	0	-2
3R	FBgn0039172	FBtr0305044	154	180	ATTTAGAGC	16	CCCTAGCTT	22	ATCTAATAA	SLGLMLNTAGSARVP	LVVSI	6	324	51	rv	0	-2
3R	FBgn0039259	FBtr0084797	234255	114	TATTAGCGC	13	AAATAAACA	15	ACATAGGAT	RIYTIQHTIIAK	T	3	374	37	rv	0	1
3R	FBgn0039291	FBtr0084873	47	178	CGATAGTCT	8	AGATAATCT			SYEYIMR		44	740	61	rv	0	0
3R	FBgn0002441	FBtr0085175	43337	1478	TCTTAGGAC	12	GATTGATTT	32	AGGTAGTAT	DSGYQASASVD	FIRLFCCTGLGPFGYYVYR	74	395	80	rv	0	-2
3R	FBgn0039558	FBtr0085269	278070	279	ACGTAGATT	2	ATTTAGTAC	12	AGTTAAAGA	I	YTERKHEAS	7	13474	124	rv	0	-2
3R	FBgn0041186	FBtr0085409	46	277	GACTAGGAT	20	TACTAATTT	28	AGTTAAAAC	DRILLPGRAMFFKYRGFNY	FLFQVQS	27	267	90	rv	0	0
3R	FBgn0062442	FBtr0085405	500354	134	AAGTAGATT	40	CAATAATTG	47	GATTAAGTT	IAAVHRYTNVLAFPLAELQFAFKTNSSGRSCLNPCNCKQ	LMILMD	11	295	182	rv	0	0
3R	FBgn0003525	FBtr0334867	100	480	CTGTAGGTT	4	GGATGATCG	23	GTATAGGGG	VVG	SCSSLSKFGCYRIVYIDV	15	415	157	rv	0	-2
3R	FBgn0040623	FBtr0085435	242020	99	CAGTAGAAT	6	CAGTAGTTA			NQWDQ		11	814	46	rv	0	0
3R	FBgn0039697	FBtr0085535	514797	254	ATCTAGATG	5	AACTAGAAA	41	CTCTGAATT	MFLN	KIVSAYSTFLISRKLSETCIYLAGESDLLTGFKFL	4	531	180	rv	0	-2
3R	FBgn0039712	FBtr0085523	12459	310	AACTAGCCC	11	TTGTAGGTG	23	ACTTAGGTA	PIDDWNGLCL	VDKAGNMIIYT	9	222	91	rv	0	-2
3R	FBgn0039735	FBtr0085606	10	157	AAGTAGAAA	7	CAGTAAGCT	10	AACTAAATG	KHITLQ	AN	9	64549	126	rv	0	0
3R	FBgn0001280	FBtr0085596	56	136	TATTAGCTG	10	ACATAAGCA	13	CACTGACAT	LQSTREDST	AH	32	1843	97	rv	0	-2
3R	FBgn0039757	FBtr0089425	17	195	GTCTAGAGC	19	ATATGAGTT	25	AGCTAGAGA	SGGFSFESSTGSPVHLGI	VFYMS	19	763	107	rv	0	-2
3R	FBgn0039790	FBtr0302313	13038	388	GACTAGGGG	7	ATATAACCA	49	GATTGATCC	GTHSLI	PLTSHKNSVATDPFWVVFCLFIAFRHQFNERPAHVCSNKID	9	232	46	rv	0	-2
4	FBgn0010217	FBtr0333672	3	512	GCCTAGATA	20	CATTGAATT	44	ATTTAAACA	IGVLEKSSKSANLSLNIMH	ICNKLCKIKLNSIQAKKKLIKPI	6	1525	146	fw	0	-2
4	FBgn0039929	FBtr0089221	167	280	AAATAGACA	5	GCTTAAATT	8	AAATGAAAG	TKEA	IK	1	224	35	rv	0	-2
X	FBgn0040339	FBtr0070165	218853	144	AAGTAGCGC	2	CGCTAGGAG	22	ATTTAATAA	R	EGKGFTLFVMNWLWPNCRI	8	348	62	fw	0	-2
X	FBgn0023514	FBtr0070312	191	507	ACATAGTGA	1	---TGAACC	12	ACTTAGGAC		TLSLLSITFT	11	745	67	fw	0	-2
X	FBgn0023508	FBtr0070317	47	851	GCATAGTCG	13	CGATAGATG	23	GCATAGTGT	SPQLCRRIGSER	MYYSVDSYA	22	254	75	fw	0	-2
X	FBgn0040899	FBtr0345607	97	71	TACTAGGCG	8	CTTTAATTG	14	TGTTAAGCG	ARPPPPL	LLNVC	21	925	30	fw	0	-2
X	FBgn0029763	FBtr0070772	42	1127	TACTAGGGA	71	AGTTAGTTA	78	GAGTAGACA	GLARALSGTEDARRMEENFGILYLIQTECRRKRRQILTHAKCIWFLPLKINCTLSLFLLLLFFFFGTSFS	LNDAKE	20	391	114	fw	0	-2
X	FBgn0028474	FBtr0070799	43	999	AAGTAGTAA	1	---TAAGGA	32	GCGTGAAGT		GDGRDARRAHHWGTGREQVRIRGIDGGATA	40	290	116	fw	0	-2
X	FBgn0029785	FBtr0070801	243092	124	GCCTAGAAT	10	CTATAGTGC			NASRYSDCL		26	929	90	fw	0	-2
X	FBgn0029820	FBtr0070821	46	495	CCTTAGGTG	60	ATGTGACGT	77	AAGTAGAAA	VDLSTVLGNTRYQYTTLRHTCRRTTDLAEICMMLGQPEWRIASSVWRRRDSAFRSCFPM	RDTCVENLTHAPVTTK	18	318	96	fw	0	0
X	FBgn0029867	FBtr0070905	262165	381	AAGTAGAGG	40	GATTAGGAG	43	CAGTAGGAT	RRPQRDEHWRRRQQLEPERDEQKSPPPVRYVVIKQEYVD	EQ	17	846	100	fw	0	0
X	FBgn0029891	FBtr0100416	24	722	GCGTAGGAG	27	TTATAAATG	44	TATTGACCC	EKSLLLVTLRKSNGKACDTYILHMYL	MKSKLTPKARLRYNNY	28	391	51	fw	0	-2
X	FBgn0029502	FBtr0070963	33	220	ATCTAGGCT	20	AGCTAACCG	23	TGTTAAGCA	AETVGPPVYIKIKLSVPLS	PC	39	249	71	fw	0	0
X	FBgn0029937	FBtr0071015	73	186	CAGTAGGCG	53	TATTAACTT	63	AAATAAGTT	APTGPPTCQVGCARWRFSWQEGETKCSWSTGDTWRLFYLVKTMRNEMNQNRY	LFDTLFASK	10	294	50	fw	0	-2
X	FBgn0260858	FBtr0071093	87	200	ACCTAGACG	38	GGATAACAC	66	AAATGAATT	TTAAPLITPHHTLILSSNNHNRKHQKMQIKDNTKDNG	HDNTNKLQPNKLQGSGATWALMIAFYK	10	271	60	fw	0	-2
X	FBgn0004403	FBtr0071094	92	152	CTGTAGATG	8	CAGTAGTCT	36	CTGTAATAA	MAVSGKQ	SMFAVEIQYCICVCDKKAFLFVCIGAL	66	994	131	fw	0	-2
X	FBgn0003447	FBtr0301677	44	513	TTCTAGGGC	33	TATTGATCC	59	AATTAAAAT	GVTTTIPNGLLHASSVSQSHTYFPTKRGFPNY	STQLKRQEESHKNLIYPKQLQNERN	19	261	74	fw	0	-2
X	FBgn0030086	FBtr0071289	100389	536	TGCTAGGCG	62	GTGTAATCC	84	GGATGAGTG	ALKYSCSRIIFFLIMNSRLTSSLTLHVLFTTLIIHTQHISNYITRPTLKVAQFLAKFVPVV	SFYLIVKQIDMMLQAELLIRG	5	1152	45	fw	0	0
X	FBgn0030088	FBtr0071293	49	201	GATTAGAAG	19	AATTAGACA	26	AGTTAGGGG	KIKQKTSGPGSRPSTGFN	TCTFVS	56	222	96	fw	0	0
X	FBgn0030089	FBtr0071298	29	964	GAGTAGAAC	11	GATTAGCCT	48	AAATAAGTT	NCDCIKAKPD	PNIGNNSIHGAAATRTAATLRKHTHTHCGCHTFIVK	23	235	61	fw	0	-2
X	FBgn0026149	FBtr0071358	157	155	GACTAGCCA	15	AACTAACTA	24	GGTTAGCAC	PNIRRHSVYSSSSN	LRALVKLG	9	876	63	fw	0	1
X	FBgn0030208	FBtr0071451	139	610	CAGTAGATT	8	CCGTAAACA	18	ATATAACTA	IGPIQEP	TPLFNYYSI	7	664	65	fw	0	-2
X	FBgn0028686	FBtr0346274	12	414	AAATAGATT	25	GCATAAAGT	30	CATTAATAA	IILIHTHYSRPIFSPNTLNSSLYA	SYKH	10	865	101	fw	0	-2
X	FBgn0014133	FBtr0073526	356920	1236	TATTAGGTC	27	GCATAACAA	33	TCCTGATCG	VVLPAKKPERLALFLPVSTKLQTFRA	QPTTS	8	454	145	fw	0	0
X	FBgn0052654	FBtr0340106	20	2243	CAGTAGGTA	18	ATTTGACGG	24	GTGTGAGGG	VIRGGTGRSTTPEIWSI	RRRRV	87	292	82	fw	0	-2
X	FBgn0030480	FBtr0073775	38	96	CTTTAGGTG	3	TTATAGCTG	15	AACTGAGAT	VL	LLQTILTSLDN	9	762	65	fw	0	-2
X	FBgn0002873	FBtr0332622	13	2502	AATTAGAAG	14	TGCTGATGA	15	TGATGATCT	KRQRKQWETHKSC		67	450	175	fw	0	-2
X	FBgn0030648	FBtr0074039	42	514	TTCTAGAAG	24	CATTAGTCA			KGSERRRIGSLPGCKYHATHSTH		143	449	86	fw	0	1
X	FBgn0027329	FBtr0074086	362912	534	GGCTAGTCC	11	ATTTAACCA	14	AGTTAATGC	SPSFHPTHSI	PS	14	1479	137	fw	0	0
X	FBgn0011764	FBtr0089262	116	387	CAATAGGTT	2	GTTTAGCAG	4	CAGTAAATA	V	Q	13	452	102	fw	0	-2
X	FBgn0262734	FBtr0074281	242140	359	AACTAGAGG	14	ATATGATAT	26	AGATAGAGG	RAGVGPQYNICLI	YFDVRERDNPR	4	1243	222	fw	0	-2
X	FBgn0061200	FBtr0074284	41	1884	CGGTAGAAA	10	CGATAGCAA	18	GATTAGGAT	KWHRSRPSR	QMRPPSD	11	283	66	fw	0	0
X	FBgn0025743	FBtr0074285	105	640	CCGTAGTTG	45	ACTTAAATC	58	ATTTAAGCT	LDATGQPRRSGCSMKAIIPTDNGSRPVGIHLLNSSINIQFGSCT	IPGESSKRCKVI	9	600	54	fw	0	-2
X	FBgn0030801	FBtr0074341	112	239	GGGTAGCAG	5	AAATAACCC	25	AAATAAGCT	QPPK	PIRLLRLTFHIFMLMERIK	17	683	53	fw	0	-2
X	FBgn0030803	FBtr0074342	69588	352	TTTTAGTAG	1	---TAGGTT	16	TCGTGATAA		VFKVYVLDNSANQS	8	389	98	fw	0	-2
X	FBgn0260747	FBtr0074387	121217	171	CAGTAGAGG	6	CGGTAGAAT	16	GGATGAACG	RAQLR	NIIWPSTGG	4	404	151	fw	0	-2
X	FBgn0021765	FBtr0074511	780782	256	CCCTAGATC	37	ATGTAATAA	38	TAATAATTG	IRLSTVLDLWKWLDQFAFIYCLVVKLKSFIICPEIM		4	1055	145	fw	0	-2
X	FBgn0027087	FBtr0074593	56031	523	GCCTAGGCT	17	TCCTAATTT	56	GTGTAACCA	ALFTTLILATLKRSRS	FMNHPASKYMNFFFLFVRFVFLVSWPEAPRATMLRSTV	23	268	111	fw	0	0
X	FBgn0001079	FBtr0074602	56	806	ACCTAGCCG	17	TCCTGAATG	23	AAGTAGTCG	PALSFIGLRRFYPSRS	MLPWK	14	615	66	fw	0	1
X	FBgn0030996	FBtr0074671	68	359	GACTAGATA	2	ATATAGACG	113	ATATGATAG	I	TASTAQEQYRSNSKTATFTINRKNRVDLRTASLHAHKETPHTFVQVFMLGIVKHTHTHLHTHVSVVAFRLVLNFNCKTNANTAHEPCPTNQPTNQAHRTHHAPFHASACI	9	464	71	fw	0	-2
X	FBgn0031021	FBtr0074712	105809	184	AAGTAGACG	24	ATCTGAGTA	28	AAATAAACA	TLPAASQDYRPQLSDFFFALFII	VPK	6	481	50	fw	0	0
X	FBgn0031047	FBtr0074744	103	305	TCCTAGGGA	15	TTCTAACGT	23	GAATAATCC	GVEATAHPALYYQF	RPTIDDE	29	654	130	fw	0	-2
X	FBgn0015379	FBtr0077193	128	167	GCATAGACT	17	GAATAAAAC	33	TTTTAAAAT	THRAPTHSTTRVPSHE	NGMPSHFNIELFIVF	6	968	49	fw	0	-2
X	FBgn0024983	FBtr0100475	13	442	CTTTAGCCG	15	TACTAACCC	36	CACTAATAT	PAFLCNRESHSANY	PFFFTQILYSLIKIRKKNTH	59	280	62	rv	0	-2
X	FBgn0025633	FBtr0339432	50	951	ACCTAGACG	13	ACTTGAGCT	51	ATCTAATGT	TREFKDHLLPST	ALLCSIRGVPFAFNICLFFRIHISLVLCIFSSRRRAI	15	1445	740	rv	0	-2
X	FBgn0024365	FBtr0332287	2	712	ATCTAGACC	6	GTCTAGAGC	41	GTTTAACTA	TESRV	STGSPVCGPGNGAGGVAVESNSRVHFSTAKQYYV	21	218	80	rv	0	-2
X	FBgn0023515	FBtr0070369	487771	1053	AACTAGCTG	30	AACTGAGAT	45	GTTTAATGT	LGSLLSFVKLCAPSPKPFLVYHRQFEKLN	DLSSCEVVEVVYFV	9	451	108	rv	0	-2
X	FBgn0025626	FBtr0070339	123	697	ATTTAGCCC	7	CTATAATCC	44	CTATGAATG	PQKATL	SKQDQSLANANVQPSALEVKLLAYACISRVEETLNL	41	1074	65	rv	0	-2
X	FBgn0040394	FBtr0070434	75	561	CGCTAGTGA	1	---TGATTG	35	TATTGAAAA		LIDKRDKHSLIFNCSLFYKFTDYFYRFSNANVY	2	264	29	rv	0	-2
X	FBgn0003714	FBtr0070459	135634	141	CAATAGTTA	6	TCCTAATCA			LITTS		0	11609	86	rv	0	0
X	FBgn0029629	FBtr0070446	297260	270	AATTAGTTA	28	TGCTAAGTT	33	AAATAAATC	LVPFPLPAFTAHRSPFESITQFVPMLC	VCYK	15	324	104	rv	0	-2
X	FBgn0015286	FBtr0070584	9	202	CTTTAGGCA	6	TTATGATCT	15	GCGTAAAAA	ALGIL	SNQGYFIA	75	494	128	rv	0	-2
X	FBgn0014024	FBtr0070752	3	942	GATTAGGCG	7	GGCTGAGCC	18	TTGTAAGAC	ATNAGG	ARCQRPWFSL	447	796	46	rv	0	-2
X	FBgn0004687	FBtr0070783	245490	148	GGTTAGGAT	39	AGATGAGCC	54	ACTTAGCCA	DQTDSSCSTVQRHDNRSNAISNTIQHTNTKHTCQATHR	AVHSARSSNSVIPT	9	396	124	rv	0	0
X	FBgn0013987	FBtr0070837	267344	360	AACTAGACA	15	GAGTGAGAT	20	AGATGAGGA	TTRNPERLTRPTRE	DEMR	5	1005	58	rv	0	-2
X	FBgn0029823	FBtr0070827	43	538	CTGTAGGTG	25	TGTTAATAT			VLPALFVPFSFVRLTIYILEKSAC		30	275	81	rv	0	-2
X	FBgn0029854	FBtr0089870	79	118	AACTAGTCT							38	331	57	rv	0	-2
X	FBgn0086558	FBtr0345892	6	535	ATCTAGATT	6	TTATAAAAA	26	TTTTAGTAA	IFSPL	KLKLVSCATGHNSRIHTKF	6	2006	172	rv	0	-2
X	FBgn0028685	FBtr0305495	519715	398	GTCTAGGAG	43	TGCTAATTA	48	ATGTAAAGA	EPVLATAPHRDNHTPFTHIYRYIYIMPTTGLSHKVRCFFSIC	LNAM	20	1231	86	rv	0	0
X	FBgn0029882	FBtr0070993	483	231	CTTTAGATA	2	ATATGATAA	3	TGATAATAA	I		7	630	108	rv	0	-2
X	FBgn0029885	FBtr0070992	166	163	ACATAGGCG	12	GCTTAGTTT	38	CTTTAAATA	ARRMNQSIDLA	FLRPSGTGLSSPPSHRTLFTSNCFL	10	329	52	rv	0	0
X	FBgn0029888	FBtr0070990	20	176	AAGTAGGAT	18	TCATAGGCA			DCIYHALDRTARLVFIS		12	346	94	rv	0	0
X	FBgn0052732	FBtr0071039	25	538	GTCTAGGGA	22	GTCTAGCAT	24	CATTAGCAA	GFKQTTHKIRVAIESEINNSV	H	19	236	65	rv	0	-2
X	FBgn0025549	FBtr0071066	42	266	GTCTAGAAA	29	CAATGACTT	83	ATATGATCT	KLNYNGTATRAKLITKELETTEAVRQNQ	LVTHTHTRNTHSMSTITLTNTSNRIEEYYHSHFSLSTPKFYPPFLFDVFSIKI	28	1382	503	rv	0	-2
X	FBgn0027553	FBtr0071077	10	595	CAATAGCTA	15	GGATGATGA	16	TGATGATGG	LEAPAVAPPAAVVG		154	359	94	rv	0	1
X	FBgn0029971	FBtr0071140	258245	57	TGGTAGGCC							13	17053	114	rv	0	-2
X	FBgn0017566	FBtr0071180	92	732	ATCTAGGCG	10	AACTAATAA	11	TAATAACTA	APTLASDLN		9	216	50	rv	0	-2
X	FBgn0040929	FBtr0332627	129	111	GGATAGTTT	32	AATTAGAGC	51	AAGTGATTC	FVRSIYCIHPKYSLCSAPGGLALQLPLIIGN	SAADLTLTGIACEAVAFK	14	455	124	rv	0	-2
X	FBgn0040931	FBtr0340342	7	78	GACTAGAGG	15	CTTTGATTT	25	AAGTAAAAC	RSWTLRKNPVGFHL	FFFVYSKAK	7	736	57	rv	0	-2
X	FBgn0030109	FBtr0071334	110	739	GATTAGGCC	3	CCATAATGG	17	CATTAGTCC	AP	WKPIDLHHQYSLH	6	276	60	rv	0	-2
X	FBgn0027084	FBtr0071366	66	575	CAGTAGATG	21	GACTAATCC	36	CAATAA---	MANAAHSTQTQSLYVTLVPD	SQLLSYSTNKHFSQ	30	157	106	rv	0	0
X	FBgn0261617	FBtr0302722	4	3283	CTCTAGTGC	19	TGGTAGGCG	26	GGCTAGGGC	CSNSSSTSTSTTTSYNGW	AMWLEG	10	385	45	rv	0	-2
X	FBgn0026415	FBtr0071394	9	443	TTGTAGAGC	6	TTCTGATTC	28	AATTGACTC	SSSSF	FFSRTKEQRVFICPTVFFICN	2	257	64	rv	0	0
X	FBgn0030241	FBtr0073410	103	672	TTCTAGTTC	17	TCATAACAG	26	TTTTAATTT	FHWRLTSLTRTYYTIS	QLEFLDVF	11	249	116	rv	0	1
X	FBgn0030268	FBtr0346270	4	806	CGTTAGTTC	66	TATTAAGTT	70	AACTGATAA	FIPAFDPFIHNHQQSSTTPNQAYTLHYKFPLASQWTCLSCSPLKQSLYHLCPKPSSLCRCEFMVY	VFN	18	976	134	rv	0	-2
X	FBgn0001491	FBtr0073460	198559	145	GGTTAGATT	15	AAATAATCC	18	TCATAATAC	IPCGRIIGIFIRHK	SS	7	283	150	rv	0	0
X	FBgn0030336	FBtr0073607	24	902	GAGTAGGAG	7	ACTTGAAGG	64	GGGTAATCT	EPHAET	RMMMIMMMIRMRMIWRKMMKQFAATAPSRTQNIYIHHYIYTDICRIDLFWFDNGRG	54	237	89	rv	0	1
X	FBgn0030366	FBtr0073641	13	1130	AACTAGGGC	15	CTCTAAACT	18	GGATGATGG	GGDTNRRRGEEFTL	TG	18	594	99	rv	0	-2
X	FBgn0265523	FBtr0333768	46	3608	GATTAGTTG	2	TTGTGACTG	140	TACTGACAG	L	LPASSSASASHLRPATIAVAAALTPGSSTSVVYGYPGYRRHSQHQQQQQQQQQQQQQPPHPHLVQQQQSPHRQQQQLYQTTVLPPPLQSQQQQLQQQQQQQQQQQQLHQQQRSLYYASEHYPGGNGGSSAGGNPGYY	415	838	63	rv	0	-2
X	FBgn0030434	FBtr0073693	71	260	GGATAGCGT	16	ACCTGACGG	26	CCGTAGACG	RWGVAAAAYAHMTRT	RPRPRKQQP	97	609	76	rv	0	0
X	FBgn0052638	FBtr0300453	59	160	TTCTAGGCT	17	CGATAATAG	18	TAATAGACA	ALQDNPSKYLDNTPLR		28	346	122	rv	0	0
X	FBgn0025463	FBtr0073741	242003	516	GGCTAGGTG	22	CCATAAACC	37	GTTTAAGCT	VNDELIISTSQFVESTVKRPP	TVRTANSFSFASLV	4	264	119	rv	0	0
X	FBgn0010198	FBtr0300828	85	131	TTCTAGAGA	63	AAATAAAAT	66	GATTGATAC	RNQVRIVESLYVLLRSLICRLTFYFTDHATNYVLCAQETRGENAATFIQKTNDDECSQSYAK	ND	39	858	201	rv	0	-2
X	FBgn0030610	FBtr0073966	39404	89	ATCTAGATA	8	GGATGAGGA	44	AGCTAATTA	IYRHILG	GHQDYRITLVLHTLPPVPLLGSPAPSTVCFCCISS	32	264	60	rv	0	0
X	FBgn0030669	FBtr0074060	50	167	CTATAGATG	9	GTTTAAAAT	25	TTATAGTAC	MAFVQQRV	NQLDPINGLCFVWKL	45	322	64	rv	0	-2
X	FBgn0030693	FBtr0074186	26	278	GCATAGCAA	6	GCATAAAGA	26	AAGTAATCA	QSANA	RHHPDKKNLCSNVYGKRAK	10	339	79	rv	0	-2
X	FBgn0000319	FBtr0074179	28710	1679	TTGTAGGAC	13	CTTTAAAAA	20	CATTAAAGG	DLRPIMRSSKQL	KQMYQH	13	396	73	rv	0	-2
X	FBgn0014391	FBtr0074176	2484	62	TCCTAGATG	14	AACTAAGAT	29	AAATAAAAT	MLFSGHSRMIRNN	DPPKLQCCKIMKNK	5	1332	119	rv	0	0
X	FBgn0005411	FBtr0307177	11	361	TTTTAGATA							11	33458	97	rv	0	-2
X	FBgn0030812	FBtr0304839	30	833	ACTTAGGAT	26	AGCTGATGA	27	TGATGATGA	DQEQVRLRVHRKLSVRLKKSFFWRS		13	309	92	rv	1	0
X	FBgn0027602	FBtr0074439	43	975	GCGTAGGAA	55	ATTTAATCG	69	GTATAGTCG	EKQKDVEHLEDSLDLEGKVDEQAEEGQCGPDGVLSTLRHFMRAILPVRCACSSI	SKRKLLHIYYIYV	56	258	83	rv	0	-2
X	FBgn0030864	FBtr0074475	364181	399	GATTAGACT	19	ATTTGATTA	27	TTTTGAATG	TDNHSQPPNSTIFLLNII	LDDSFLF	8	583	93	rv	0	-1
X	FBgn0004957	FBtr0333247	6	526	TCGTAGACT	14	GACTGATCT	35	CTGTGACGC	TPQDLAVANTHYD	STLCVLCEYLILKHSVKRTL	16	212	51	rv	0	-2
X	FBgn0008635	FBtr0074576	60	965	GCCTAGTGG	18	ATCTAGACG			WTWNWTWTTSHQQERRI		13	384	49	rv	0	-2
X	FBgn0030956	FBtr0074661	23	475	CGCTAGGAA	26	ATTTAGTTC	55	GTTTAAACG	EARGRARELKQLDNFSHHFHHLRSI	FNNVVHFHFALIKFESIHPAYVQKTRLV	21	333	66	rv	0	-2
X	FBgn0001090	FBtr0074657	39	443	AACTAGGAA	2	GAATAGTAA	3	TAGTAAGAG	E		15	171	60	rv	0	-2
X	FBgn0031030	FBtr0074773	28	470	CTATAGCAT	49	CAATAGAGC	62	GGCTAGCTA	HRQQQCQPPQQVFSNMNYFNFNGNYKANSATATTRARHKQQKSPLRHQ	SSKNNSSRNSHG	14	1653	161	rv	0	1
X	FBgn0026323	FBtr0077319	95	679	GCGTAGTCT	17	GGCTAGTAC	33	CTGTAATCC	SRALPIRSIDSLCLIG	YSTLIRNMLYVICNL	5	383	30	rv	0	0
X	FBgn0029067	FBtr0077226	117	244	TGGTAGCAG	9	GTTTAGTTT	40	CATTAACGA	QVGRLSLV	FIYLEGALRASEVGRISSEINNKQGGAVTH	8	275	89	rv	0	0
