# Supplementary material for: Distal nucleotides affect the rate of stop codon read‐through
Source: Quant Biol. 2023 Mar 1;11(1):44–58. doi: 10.15302/J-QB-022-0298 (PMC12807244; doi:10.15302/J-QB-022-0298)
Supplement: Supplementary file 3 — Supplementary Information [file QUB2-11-44-s003.xls]

## Sheet: Fisher_TGA
Position	lower SCR rate TS1						higher SCR rate TS2
	A	C	T	G	P-value	significative	A	C	T	G	P-value	significative
-49	40	75	34	77	1.201		17	27	11	38	1.168
-48	70	53	29	74	1.154		28	25	14	26	1.027
-47	74	38	56	58	1.149		33	18	15	27	1.228
-46	29	83	39	75	1.445	*	12	34	22	25	1.022
-45	64	47	23	92	1.724	*	25	17	13	38	1.159
-44	78	45	56	47	1.206		34	17	20	22	1.026
-43	33	70	49	74	1.17		10	29	19	35	1.075
-42	63	55	29	79	1.211		24	26	12	31	1.135
-41	72	53	53	48	1.254		34	19	21	19	1.022
-40	19	95	38	74	2.049	**	9	40	11	33	2.06	**
-39	59	62	36	69	1.246		21	24	19	29	1.044
-38	78	43	73	32	2.033	**	36	17	25	15	1.367	*
-37	21	84	42	79	1.453	*	8	39	13	33	1.769	*
-36	66	49	40	71	1.182		26	24	17	26	1.029
-35	77	59	55	35	1.189		36	20	19	18	1.062
-34	24	81	38	83	1.868	*	13	31	14	35	1.241
-33	73	57	33	63	1.165		29	25	15	24	1.037
-32	63	57	57	49	1.462	*	24	20	24	25	1.305	*
-31	32	92	29	73	2.031	**	13	38	15	27	1.185
-30	75	48	33	70	1.28		32	21	10	30	1.026
-29	78	54	52	42	1.168		30	25	21	17	1.035
-28	37	86	35	68	1.401	*	17	33	15	28	1.035
-27	72	48	30	76	1.152		26	22	13	32	1.087
-26	82	56	43	45	1.168		30	28	19	16	1.117
-25	29	83	45	69	1.256		16	30	17	30	1.008
-24	76	51	28	71	1.153		34	23	12	24	1.086
-23	76	54	56	40	1.161		26	28	25	14	1.062
-22	37	82	36	71	1.347	*	11	35	14	33	1.63	*
-21	72	53	25	76	1.305	*	30	28	5	30	1.521	*
-20	82	56	52	36	1.158		31	26	17	19	1.302	*
-19	35	71	36	84	1.364	*	17	23	16	37	1.007
-18	68	60	28	70	1.379	*	22	26	11	34	1.844	*
-17	72	64	49	41	1.295		25	30	21	17	1.386	*
-16	36	80	39	71	1.273		10	35	14	34	1.797	*
-15	68	53	32	73	1.21		25	17	14	37	1.151
-14	70	63	49	44	1.349	*	26	34	19	14	1.465	*
-13	33	83	36	74	1.622	*	15	32	13	33	1.303	*
-12	85	43	36	62	1.543	*	45	20	9	19	1.692	*
-11	74	57	59	36	1.163		26	27	25	15	1.073
-10	32	79	34	81	1.742	*	15	25	13	40	1.247
-9	73	52	31	70	1.216		31	24	11	27	1.088
-8	81	52	48	45	1.153		37	24	17	15	1.02
-7	35	78	37	76	1.832	*	15	32	14	32	1.453	*
-6	84	55	30	57	1.161		35	24	11	23	1.025
-5	90	56	47	33	1.149		33	22	22	16	1.022
-4	40	84	33	69	1.486	*	19	37	15	22	1.018
-3	90	44	47	45	1.676	*	37	16	23	17	1.736	*
-2	107	31	61	27	1.479	*	50	10	22	11	1.49	*
-1	36	79	40	71	2.001	**	17	32	18	26	1.144
4	48	41	55	82	1.686	*	21	22	18	32	1.317	*
5	57	61	53	55	1.298		24	22	26	21	1.566	*
6	54	49	59	64	1.413	*	20	18	27	28	1.311	*
7	57	59	43	67	1.706	*	30	21	19	23	2.976	**
8	63	54	48	61	1.208		32	17	20	24	1.678	*
9	53	50	53	70	1.282		16	21	26	30	1.894	*
10	74	54	34	64	1.407	*	27	21	12	33	1.37	*
11	50	59	62	55	1.41	*	13	30	23	27	1.135
12	53	73	42	58	1.741	*	23	26	21	23	1.776	*
13	51	65	47	63	2.322	**	26	25	17	25	2.057	**
14	72	55	52	47	1.157		30	25	19	19	1.394	*
15	53	57	45	71	1.61	*	21	24	16	32	3.102	**
16	62	65	49	50	1.391	*	20	30	21	22	1.834	*
17	60	57	51	58	1.567	*	23	27	21	22	1.05
18	60	55	52	59	1.157		25	19	21	28	1.332	*
19	65	70	42	49	1.745	*	19	34	15	25	1.023
20	68	61	40	57	1.994	*	25	26	16	26	1.042
21	50	71	50	55	1.789	*	17	31	23	22	2.473	**

## Sheet: Fisher_TAA
Position	lower SCR rate TS1						higher SCR rate TS2
	A	C	T	G	P-value	significative	A	C	T	G	P-value	significative
-49	53	155	65	159	2.081	**	8	43	19	57	2.633	**
-48	116	88	81	147	1.221		25	26	25	51	1.361	*
-47	153	94	110	75	1.302	*	45	36	26	20	1.125
-46	52	169	81	130	2.236	**	15	42	30	40	1.139
-45	117	107	62	146	1.406	*	39	34	18	36	1.072
-44	147	84	104	97	1.233		47	26	32	22	1.138
-43	55	157	78	142	2.084	**	22	40	20	45	1.254
-42	141	85	56	150	1.224		48	22	16	41	1.222
-41	171	94	100	67	1.455	*	46	28	32	21	1.117
-40	54	146	94	138	1.441	*	12	44	31	40	1.199
-39	117	93	60	162	1.423	*	33	27	19	48	1.173
-38	173	93	99	67	1.389	*	44	31	31	21	1.07
-37	61	168	84	119	1.594	*	20	49	27	31	1.076
-36	144	82	64	142	1.329	*	46	23	16	42	1.159
-35	172	88	113	59	1.935	*	45	27	33	22	1.099
-34	55	164	78	135	2.151	**	21	43	23	40	1.164
-33	112	103	64	153	1.663	*	28	36	20	43	1.607	*
-32	164	86	114	68	1.785	*	52	25	32	18	1.546	*
-31	58	148	84	142	1.624	*	14	47	18	48	2.452	**
-30	110	100	55	167	2.047	**	37	32	11	47	1.528	*
-29	165	91	99	77	1.28		46	26	24	31	1.194
-28	57	145	88	142	1.842	*	19	37	37	34	1.219
-27	124	87	62	159	1.393	*	33	20	18	56	1.374	*
-26	162	88	94	88	1.247		46	22	33	26	1.214
-25	54	166	73	139	2.473	**	16	50	22	39	1.601	*
-24	113	99	69	151	1.386	*	40	24	21	42	1.127
-23	142	95	102	93	1.32	*	39	33	30	25	1.246
-22	56	169	84	123	2.307	**	17	47	21	42	1.994	*
-21	120	78	68	166	1.35	*	38	23	17	49	1.146
-20	150	95	106	81	1.221		48	17	30	32	1.082
-19	52	166	72	142	2.991	**	14	46	24	43	1.729	*
-18	138	97	62	135	1.223		33	34	16	44	1.577	*
-17	146	96	121	69	1.252		35	30	38	24	1.129
-16	52	147	87	146	1.83	*	13	46	24	44	1.758	*
-15	122	101	78	131	1.268		34	34	18	41	1.461	*
-14	171	98	97	66	1.218		46	22	36	23	1.143
-13	61	167	84	120	1.884	*	15	50	20	42	2.356	**
-12	128	84	78	142	1.24		34	31	19	43	1.456	*
-11	174	77	99	82	1.444	*	57	24	24	22	1.216
-10	50	142	87	153	2.571	**	13	45	22	47	2.523	**
-9	130	73	81	148	1.292		45	27	19	36	1.077
-8	144	95	124	69	1.274		41	25	38	23	1.099
-7	51	156	95	130	2.548	**	11	46	27	43	2.434	**
-6	151	89	76	116	1.277		44	30	20	33	1.075
-5	156	98	100	78	1.247		43	28	30	26	1.151
-4	68	161	66	137	3.936	**	20	61	16	30	3.049	**
-3	143	75	92	122	1.237		49	18	30	30	1.678	*
-2	178	85	113	56	1.196		46	24	41	16	1.049
-1	74	158	95	105	1.5	*	17	53	22	35	2.366	**
4	153	43	63	173	1.948	*	39	17	18	53	1.972	*
5	98	153	100	81	2.098	**	37	42	27	21	1.261
6	130	90	107	105	1.228		38	21	32	36	1.163
7	136	94	83	119	1.278		43	26	24	34	2.647	**
8	113	111	111	97	1.75	*	35	34	35	23	1.882	*
9	108	102	116	106	1.665	*	24	29	38	36	1.905	*
10	101	117	114	100	1.984	*	34	36	30	27	2.288	**
11	126	113	92	101	1.817	*	33	43	25	26	1.074
12	125	115	119	73	1.229		36	38	30	23	1.444	*
13	135	117	99	81	1.391	*	40	37	23	27	2.132	**
14	113	121	121	77	1.661	*	30	43	34	20	1.335	*
15	118	107	120	87	1.253		37	31	36	23	1.106
16	132	107	101	92	1.44	*	37	30	29	31	2.52	**
17	124	116	91	101	2.808	**	34	37	22	34	1.087
18	110	112	110	100	2.196	**	33	38	32	24	1.593	*
19	134	95	115	88	1.266		36	31	30	30	2.551	**
20	136	113	109	74	1.219		39	30	30	28	1.601	*
21	140	101	99	92	1.382	*	34	36	27	30	1.911	*

## Sheet: Fisher_TAG
Position	lower SCR rate TS1						higher SCR rate TS2
	A	C	T	G	P-value	significative	A	C	T	G	P-value	significative
-49	45	109	50	129	1.36	*	18	34	20	43	1.04
-48	99	74	41	119	1.362	*	24	28	16	47	1.903	*
-47	122	83	82	46	1.298		35	28	33	19	1.055
-46	43	123	53	114	1.681	*	18	39	20	38	1.052
-45	95	74	41	123	1.349	*	33	29	12	41	1.24
-44	128	81	72	52	1.311	*	32	34	31	18	1.097
-43	38	127	36	132	2.912	**	14	45	15	41	1.446	*
-42	90	84	33	126	1.746	*	29	31	15	40	1.23
-41	115	71	74	73	1.28		35	25	23	32	1.627	*
-40	45	127	49	112	1.61	*	20	41	14	40	1.152
-39	102	62	60	109	1.412	*	33	19	27	36	1.463	*
-38	117	78	82	56	1.189		39	26	33	17	1.11
-37	49	125	52	107	1.273		16	46	19	34	1.077
-36	86	84	48	115	1.334	*	35	28	12	40	1.101
-35	120	81	75	57	1.193		39	36	20	20	1.409	*
-34	51	130	41	111	1.583	*	18	44	17	36	1.069
-33	103	69	54	107	1.266		32	22	21	40	1.068
-32	122	61	89	61	1.486	*	40	24	26	25	1.068
-31	45	123	52	113	1.581	*	15	45	17	38	1.363	*
-30	86	75	62	110	1.206		31	24	17	43	1.148
-29	129	67	72	65	1.196		47	28	15	25	1.299
-28	38	112	53	130	1.625	*	17	36	19	43	1.043
-27	103	92	35	103	1.354	*	35	29	17	34	1.058
-26	119	79	76	59	1.204		35	31	29	20	1.167
-25	44	128	43	118	2.199	**	14	45	20	36	1.195
-24	94	73	44	122	1.241		26	28	14	47	1.589	*
-23	125	83	69	56	1.211		37	37	19	22	1.902	*
-22	45	137	43	108	2.192	**	13	43	16	43	1.728	*
-21	94	82	48	109	1.255		29	33	16	37	1.282
-20	122	83	68	60	1.211		42	29	18	26	1.324	*
-19	50	120	56	107	1.405	*	20	31	20	44	1.046
-18	95	76	54	108	1.259		39	24	22	30	1.332	*
-17	119	83	90	41	1.256		41	32	29	13	1.049
-16	41	118	61	113	1.675	*	16	38	23	38	1.084
-15	104	85	55	89	1.228		26	30	20	39	1.337	*
-14	112	87	74	60	1.361	*	38	30	24	23	1.272
-13	45	129	54	105	1.765	*	12	38	21	44	1.449	*
-12	93	97	40	103	1.741	*	19	32	17	47	2.712	**
-11	116	81	75	61	1.253		35	31	26	23	1.357	*
-10	51	111	70	101	1.181		17	37	23	38	1.054
-9	102	78	53	100	1.271		36	22	15	42	1.204
-8	112	83	77	61	1.344	*	44	31	21	19	1.146
-7	48	106	55	124	1.767	*	18	27	29	41	1.154
-6	101	76	62	94	1.22		31	29	19	36	1.385	*
-5	119	72	72	70	1.285		42	21	21	31	1.252
-4	50	122	50	111	1.547	*	26	38	19	32	1.181
-3	101	66	69	97	1.222		35	20	27	33	1.075
-2	137	68	88	40	1.169		43	26	35	11	1.03
-1	53	118	70	92	1.555	*	24	29	26	36	1.071
4	128	49	59	97	1.201		36	20	21	38	3.382	**
5	79	81	103	70	1.212		35	27	29	24	1.798	*
6	69	73	78	113	1.958	*	26	23	30	36	1.754	*
7	77	90	71	95	2.084	**	29	29	20	37	1.549	*
8	68	106	79	80	2.265	**	27	42	20	26	1.134
9	87	74	81	91	1.266		34	29	23	29	1.474	*
10	81	96	87	69	1.355	*	30	31	30	24	4.016	**
11	86	94	86	67	1.309	*	31	32	29	23	1.642	*
12	94	74	94	71	1.269		37	23	30	25	1.06
13	103	81	67	82	1.438	*	31	26	28	30	3.424	**
14	86	96	88	63	1.289		28	30	31	26	1.375	*
15	88	87	80	78	1.41	*	26	36	25	28	2.766	**
16	88	94	82	69	1.459	*	36	31	27	21	4.608	**
17	92	86	77	78	1.586	*	32	24	30	29	1.852	*
18	82	86	92	73	1.34	*	36	30	19	30	1.847	*
19	103	96	72	62	1.404	*	28	36	26	25	2.594	**
20	85	98	89	61	1.492	*	30	43	25	17	1.121
21	90	105	74	64	2.098	**	32	38	25	20	1.678	*
